# Supplementary material for: Peroxisomal interactome mapping enables network-based modelling of function and disease
Source: Life Sci Alliance. 2026 Jul 1;9(9):e202503562. doi: 10.26508/lsa.202503562 (PMC13324248; doi:10.26508/lsa.202503562)
Supplement: Supplementary file 1 [file LSA-2025-03562_Supplemental_Data_1.xlsx]

## Sheet: Sheet1
Entrez ID	Symbol	Official full name	Isoform sequence	Screening name	Yifrach score	UniProtKB	Omin ID	Ensembl ID
215	ABCD1	ATP-binding cassette, sub-family D (ALD), member 1	BC015541.1	ABCD1	23	P33897	300371	ENSG00000101986
225	ABCD2	ATP-binding cassette, sub-family D (ALD), member 2	BC104903.1	ABCD2	8	Q9UBJ2	601081	ENSG00000173208
5825	ABCD3	ATP-binding cassette, sub-family D (ALD), member 3	BC009712.2	ABCD3b	28	P28288	170995	ENSG00000117528
5826	ABCD4	ATP-binding cassette, sub-family D (ALD), member 4	BC012815.2	ABCD4	4	O14678	603214	ENSG00000119688
30	ACAA1	acetyl-CoA acyltransferase 1	BC011977.1	ACAA1a	10	P09110	604054	ENSG00000060971
30	ACAA1	acetyl-CoA acyltransferase 1	BC014474.1	ACAA1b	10	P09110	604054	ENSG00000060971
84129	ACAD11	acyl-CoA dehydrogenase family, member 11	BC125204.1	ACAD11	24	Q709F0	614288	ENSG00000240303
91452	ACBD5	acyl-CoA binding domain containing 5	BC030555.1	ACBD5	28	Q5T8D3	616618	ENSG00000107897
641371	ACOT1	acyl-CoA thioesterase 1	BC132891.1	ACOT1	8	Q86TX2	614313	ENSG00000184227
122970	ACOT4	acyl-CoA thioesterase 4	BC117343.1	ACOT4	19	Q8N9L9	614314	ENSG00000177465
10005	ACOT8	acyl-CoA thioesterase 8	BC117155.1	ACOT8	28	O14734	608123	ENSG00000101473
51	ACOX1	acyl-CoA oxidase 1, palmitoyl	BC010425.1	ACOX1	28	Q15067	609751	ENSG00000161533
8309	ACOX2	acyl-CoA oxidase 2, branched chain	BC047700.1	ACOX2	28	Q99424	601641	ENSG00000168306
8310	ACOX3	acyl-CoA oxidase 3, pristanoyl	BC017053.1	ACOX3	24	O15254	603402	ENSG00000087008
2182	ACSL4	acyl-CoA synthetase long-chain family member 4	BC034959.2	ACSL4	6	O60488	300157	ENSG00000068366
51703	ACSL5	acyl-CoA synthetase long-chain family member 5	BC007985.2	ACSL5	8	Q9ULC5	605677	ENSG00000197142
23305	ACSL6	acyl-CoA synthetase long-chain family member 6	BC047453.1	ACSL6	6	Q9UKU0	604443	ENSG00000164398
8540	AGPS	alkylglycerone phosphate synthase	BC141820.1	AGPS	20	O00116	603051	ENSG00000018510
189	AGXT	alanine-glyoxylate aminotransferase	BC132819.1	AGXT	20	P21549	604285	ENSG00000172482
224	ALDH3A2	aldehyde dehydrogenase 3 family, member A2	BC002430.2	ALDH3A2	18	P51648	609523	ENSG00000072210
23600	AMACR	alpha-methylacyl-CoA racemase	BC009471.1	AMACR	24	Q9UHK6	604489	ENSG00000242110
84896	ATAD1	ATPase family AAA domain containing 1		ATAD1	14	Q8NBU5	614452
570	BAAT	bile acid CoA:amino acid N-acyltransferase	BC009567.1	BAAT	24	Q14032	602938	ENSG00000136881
847	CAT	catalase	BC112217.1	CAT	28	P04040	115500	ENSG00000121691
1384	CRAT	carnitine O-acetyltransferase	BC000723.2	CRAT	26	P43155	600184	ENSG00000095321
54677	CROT	carnitine O-octanoyltransferase	BC039004.1	CROT	26	Q9UKG9	606090	ENSG00000005469
1610	DAO	D-amino-acid oxidase	BC029057.1	DAO	26	P14920	124050	ENSG00000110887
8528	DDO	D-aspartate oxidase	BC032786.1	DDO	16	Q99489	124450	ENSG00000203797
26063	DECR2	2,4-dienoyl CoA reductase 2, peroxisomal	BC010740.1	DECR2	28	Q9NUI1	615839	ENSG00000242612
10901	DHRS4	dehydrogenase/reductase (SDR family) member 4	BC003019.1	DHRS4	22	Q9BTZ2	611596	ENSG00000157326
10059	DNM1L	dynamin 1-like	BC024590.1	DNM1L	6	O00429	603850	ENSG00000087470
1891	ECH1	enoyl CoA hydratase 1, peroxisomal	BC011792.2	ECH1	22	Q13011	600696	ENSG00000104823
10455	ECI2	enoyl-CoA delta isomerase 2	BC002668	ECI2	20	O75521	608024	ENSG00000198721
1962	EHHADH	enoyl-CoA, hydratase/3-hydroxyacyl CoA dehydrogenase	BC038948.1	EHHADH	24	Q08426	607037	ENSG00000113790
2053	EPHX2	epoxide hydrolase 2, cytoplasmic	BC007708	EPHX2	26	P34913	132811	ENSG00000120915
84188	FAR1	fatty acyl CoA reductase 1	BC017377.2	FAR1	14	Q8WVX9	616107	ENSG00000197601
55711	FAR2	fatty acyl CoA reductase 2	BC022267.1	FAR2	5	Q96K12	616156	ENSG00000064763
51024	FIS1	fission 1 (mitochondrial outer membrane) homolog (S. cerevisiae)	BC003540.1	FIS1	24	Q9Y3D6	609003	ENSG00000214253
252995	FNDC5	fibronectin type III domain containing 5	BC062297.1	FNDC5	6	Q8NAU1	611906	ENSG00000160097
8443	GNPAT	glyceronephosphate O-acyltransferase	BC000450.2	GNPAT	28	O15228	602744	ENSG00000116906
373156	GSTK1	glutathione S-transferase kappa 1	AL136938.1	GSTK1a	24	Q9Y2Q3	602321	ENSG00000197448
373156	GSTK1	glutathione S-transferase kappa 1	BC063425.1	GSTK1b	24	Q9Y2Q3	602321	ENSG00000197448
26061	HACL1	2-hydroxyacyl-CoA lyase 1	BC001627.1	HACL1	28	Q9UJ83	604300	ENSG00000131373
54363	HAO1	hydroxyacid oxidase (glycolate oxidase) 1	BC113665.1	HAO1	19	Q9UJM8	605023	ENSG00000101323
51179	HAO2	hydroxyacid oxidase 2 (long chain)	BC020863.1	HAO2	24	Q9NYQ3	605176	ENSG00000116882
3155	HMGCL	3-hydroxymethyl-3-methylglutaryl-CoA lyase	BC010570.1	HMGCL	18	P35914	613898	ENSG00000117305
3156	HMGCR	3-hydroxy-3-methylglutaryl-coenzyme A reductase	NM_000859.2	HMGCR	6	P04035	142910	ENSG00000113161
3295	HSD17B4	hydroxysteroid (17-beta) dehydrogenase 4	BC003098.1	HSD17B4	24	P51659	601860	ENSG00000133835
3416	IDE	insulin-degrading enzyme	BC096336.1	IDE	14	P14735	146680	ENSG00000119912
3417	IDH1	isocitrate dehydrogenase 1 (NADP+), soluble	BC012846.1	IDH1	20	O75874	147700	ENSG00000138413
3422	IDI1	isopentenyl-diphosphate delta isomerase 1	BC019227.2	IDI1	6	Q13907	604055	ENSG00000067064
91734	IDI2	isopentenyl-diphosphate delta isomerase 2	BC017778.1	IDI2	4	Q9BXS1	615389	ENSG00000148377
54996	MARC2	mitochondrial amidoxime reducing component 2	BC011973.1	MARC2	21	Q969Z3	614127	ENSG00000117791
56947	MFF	mitochondrial fission factor	BC093024.1	MFF	6	Q9GZY8	614785	ENSG00000168958
23417	MLYCD	malonyl-CoA decarboxylase	BC052592.1	MLYCD	14	O95822	606761	ENSG00000103150
4358	MPV17	MpV17 mitochondrial inner membrane protein	BC001115.2	MPV17	8	P39210	137960	ENSG00000115204
4598	MVK	mevalonate kinase	BC016140.1	MVK	1	Q03426	251170	ENSG00000110921
4843	NOS2	nitric oxide synthase 2, inducible	BC130283.1	NOS2	6	P35228	163730	ENSG00000007171
83594	NUDT12	nudix (nucleoside diphosphate linked moiety X)-type motif 12	BC041099.1	NUDT12	21	Q9BQG2	609232	ENSG00000112874
55825	PECR	peroxisomal trans-2-enoyl-CoA reductase	BC002529.2	PECR	24	Q9BY49	605843	ENSG00000115425
5189	PEX1	peroxisomal biogenesis factor 1	BC035575.1	PEX1	19	O43933	602136	ENSG00000127980
5192	PEX10	peroxisomal biogenesis factor 10	BC000543.2	PEX10v1	23	O60683	602859	ENSG00000157911
5192	PEX10	peroxisomal biogenesis factor 10	NM_002617.3	PEX10v2	23	O60683	602859	ENSG00000157911
8800	PEX11A	peroxisomal biogenesis factor 11 alpha	BC009697.1	PEX11A	28	O75192	603866	ENSG00000166821
8799	PEX11B	peroxisomal biogenesis factor 11 beta	BC011963.1	PEX11B	23	O96011	603867	ENSG00000131779
92960	PEX11G	peroxisomal biogenesis factor 11 gamma	BC008780.2	PEX11G	17	Q96HA9	607583	ENSG00000104883
5193	PEX12	peroxisomal biogenesis factor 12	BC031085.1	PEX12	28	O00623	601758	ENSG00000108733
5194	PEX13	peroxisomal biogenesis factor 13	BC067090.1	PEX13	15	Q92968	601789	ENSG00000162928
5195	PEX14	peroxisomal biogenesis factor 14	BC006327.2	PEX14	24	O75381	601791	ENSG00000142655
9409	PEX16	peroxisomal biogenesis factor 16	BC004356.1	PEX16	27	Q9Y5Y5	603360	ENSG00000121680
5824	PEX19	peroxisomal biogenesis factor 19	DQ894591.2	PEX19	6	P40855	600279	ENSG00000162735
5828	PEX2	peroxisomal biogenesis factor 2	BC005375.1	PEX2	27	P28328	170993	ENSG00000164751
55670	PEX26	peroxisomal biogenesis factor 26	NM_001127649.1	PEX26	9	Q7Z412	608666	ENSG00000215193
8504	PEX3	peroxisomal biogenesis factor 3	BC015506.1	PEX3	28	P56589	603164	ENSG00000034693
5830	PEX5	peroxisomal biogenesis factor 5	BC010621	PEX5b	24	P50542	600414	ENSG00000139197
5830	PEX5	peroxisomal biogenesis factor 5	NM_001131025.1	PEX5d	24	P50542	600414	ENSG00000139197
5190	PEX6	peroxisomal biogenesis factor 6	BC048331.1	PEX6	24	Q13608	601498	ENSG00000124587
5191	PEX7	peroxisomal biogenesis factor 7	BC031606.1	PEX7	5	O00628	601757	ENSG00000112357
5264	PHYH	phytanoyl-CoA 2-hydroxylase	BC029512.1	PHYH	28	O14832	602026	ENSG00000107537
51268	PIPOX	pipecolic acid oxidase	BC008960.2	PIPOX	27	Q9P0Z9	616713	ENSG00000179761
10654	PMVK	phosphomevalonate kinase	BC006089.1	PMVK	5	Q15126	607622	ENSG00000163344
5052	PRDX1	peroxiredoxin 1	BC007063.1	PRDX1	6	Q06830	176763	ENSG00000117450
25824	PRDX5	peroxiredoxin 5	BC113725.1	PRDX5	20	P30044	606583	ENSG00000126432
5827	PXMP2	peroxisomal membrane protein 2, 22kDa	BC073997.1	PXMP2	24	Q9NR77		ENSG00000176894
11264	PXMP4	peroxisomal membrane protein 4, 24kDa	BC001147.1	PXMP4	28	Q9Y6I8	616397	ENSG00000101417
222659	PXT1	PXT1 peroxisomal, testis specific 1	BC107049.2	PXT1	5	Q8NFP0		ENSG00000179165
6342	SCP2	sterol carrier protein 2	BC005911.1	SCP2v1	28	P22307	184755	ENSG00000116171
6342	SCP2	sterol carrier protein 2	BC067108.1	SCP2v2	28	P22307	184755	ENSG00000116171
94009	SERHL	serine hydrolase-like (pseudogene)	BC093888.1	SERHL	10	Q9NQF3	607979	ENSG00000172250
10478	SLC25A17	solute carrier family 25 (mitochondrial carrier	BC005957.1	SLC25A17	19	O43808	606795
11001	SLC27A2	solute carrier family 27 (fatty acid transporter), member 2	BC057770.1	SLC27A2	23	O14975	603247	ENSG00000140284
6647	SOD1	superoxide dismutase 1, soluble	BC001034.1	SOD1	10	P00441	147450	ENSG00000142168
6648	SOD2	superoxide dismutase 2, mitochondrial	BC012423.1	SOD2v2	4	P04179	147460	ENSG00000112096
6648	SOD2	superoxide dismutase 2, mitochondrial	BC016934.1	SOD2vX	4	P04179	147460	ENSG00000112096
65084	TMEM135	transmembrane protein 135	BC051462.1	TMEM135	22	Q86UB9	616360	ENSG00000166575
4591	TRIM37	tripartite motif containing 37	BC036012.1	TRIM37	5	O94972	605073	ENSG00000108395
219743	TYSND1	trypsin domain containing 1	BC030242.1	TYSND1	17	Q2T9J0	611017	ENSG00000156521
284273	ZADH2	zinc binding alcohol dehydrogenase domain containing 2	BC033780.1	ZADH2	17	Q8N4Q0		ENSG00000180011
