# Supplementary material for: Peroxisomal interactome mapping enables network-based modelling of function and disease
Source: Life Sci Alliance. 2026 Jul 1;9(9):e202503562. doi: 10.26508/lsa.202503562 (PMC13324248; doi:10.26508/lsa.202503562)
Supplement: Supplementary file 2 [file LSA-2025-03562_Supplemental_Data_2.xlsx]

## Sheet: Tabelle1
ProteinA	ProteinB	Tag_ProteinA	Tag_Protein B	MeanBretRatio	N_of_positive_measurements
ABCD1	ABCD1	C-hRluc	C-Venus	0.099	1
ABCD1	ACOT4	C-Venus	C-hRluc	0.033	1
ABCD1	ALDH3A2	C-hRluc	N-Venus	0.055	1
ABCD1	EHHADH	C-hRluc	C-Venus	0.03	2
ABCD1	FAR1	C-hRluc	N-Venus	0.039	2
ABCD1	PECR	C-hRluc	C-Venus	0.035	1
ABCD1	PEX13	C-hRluc	N-Venus	0.029	2
ABCD1	PEX5d	N-hRluc	N-Venus	0.033	2
ABCD1	PHYH	C-Venus	C-hRluc	0.027	1
ABCD1	PXMP2	C-hRluc	C-Venus	0.038	2
ABCD1	PXT1	C-hRluc	C-Venus	0.03	1
ABCD1	SLC25A17	C-hRluc	N-Venus	0.049	1
ABCD3b	FIS1	N-hRluc	N-Venus	0.066	2
ABCD3b	FNDC5	N-hRluc	N-Venus	0.028	2
ABCD4	ABCD4	C-hRluc	N-Venus	0.108	2
ABCD4	ACOX2	C-hRluc	N-Venus	0.034	2
ABCD4	PRDX1	N-Venus	C-hRluc	0.041	2
ABCD4	PXT1	N-Venus	N-hRluc	0.032	2
ABCD4	SOD1	C-hRluc	C-Venus	0.053	2
ACAA1a	ACAA1a	C-hRluc	N-Venus	0.182	2
ACAA1a	ACOT4	N-Venus	C-hRluc	0.035	2
ACAA1a	GSTK1a	N-Venus	C-hRluc	0.03	1
ACAA1a	NOS2	N-Venus	N-hRluc	0.033	2
ACAA1a	PMVK	N-Venus	C-hRluc	0.032	2
ACAA1a	PXT1	C-hRluc	C-Venus	0.03	1
ACAA1a	SERHL	C-Venus	C-hRluc	0.033	1
ACAA1a	TYSND1	C-Venus	C-hRluc	0.028	2
ACAA1b	ACOT1	C-hRluc	N-Venus	0.027	1
ACAA1b	ACSL5	C-hRluc	C-Venus	0.032	1
ACAA1b	DAO	C-hRluc	C-Venus	0.033	1
ACAA1b	FIS1	N-hRluc	C-Venus	0.054	2
ACAA1b	GSTK1a	C-hRluc	N-Venus	0.043	1
ACAA1b	SLC27A2	N-Venus	C-hRluc	0.033	2
ACAA1b	TYSND1	N-hRluc	N-Venus	0.038	2
ACAA1b	PTGR3	N-hRluc	N-Venus	0.053	1
ACAD11	TYSND1	N-hRluc	N-Venus	0.053	2
ACBD5	ACBD5	N-hRluc	N-Venus	0.059	2
ACBD5	PXMP2	N-hRluc	C-Venus	0.086	2
ACBD5	PEX11B	N-hRluc	N-Venus	0.0334	2
ACOT4	ACOT4	C-hRluc	C-Venus	0.097	2
ACOT8	ACOT1	N-hRluc	C-Venus	0.027	2
ACOT8	ACOT8	N-hRluc	N-Venus	0.113	2
ACOT8	DHRS4	N-Venus	N-hRluc	0.039	1
ACOT8	HAO1	N-Venus	N-hRluc	0.031	2
ACOT8	TYSND1	N-hRluc	N-Venus	0.03	2
ACOX1	ACOX1	N-hRluc	C-Venus	0.059	2
ACOX1	GSTK1b	N-hRluc	N-Venus	0.027	2
ACOX1	IDH1	N-hRluc	N-Venus	0.035	2
ACOX2	PMVK	N-hRluc	N-Venus	0.031	2
ACSL4	FIS1	C-Venus	C-hRluc	0.039	1
ACSL5	PHYH	N-Venus	N-hRluc	0.034	2
ACSL6	TYSND1	N-hRluc	N-Venus	0.027	2
AGXT	AGXT	C-hRluc	N-Venus	0.219	2
ALDH3A2	ACBD5	N-hRluc	N-Venus	0.033	2
ALDH3A2	ALDH3A2	N-hRluc	N-Venus	0.193	1
ALDH3A2	PXMP2	N-hRluc	C-Venus	0.142	2
ALDH3A2	PXT1	N-Venus	N-hRluc	0.047	1
BAAT	BAAT	N-hRluc	N-Venus	0.028	2
BAAT	DDO	N-Venus	N-hRluc	0.043	1
BAAT	DHRS4	N-hRluc	N-Venus	0.028	2
CAT	CAT	N-hRluc	C-Venus	0.046	2
CRAT	ACOT4	C-hRluc	C-Venus	0.031	1
CRAT	FIS1	N-hRluc	C-Venus	0.06	1
CRAT	GSTK1a	C-hRluc	C-Venus	0.027	2
CROT	ACOT4	N-hRluc	C-Venus	0.032	2
DAO	DAO	N-hRluc	N-Venus	0.033	2
DDO	DDO	N-hRluc	N-Venus	0.029	2
DECR2	ACAA1a	N-hRluc	N-Venus	0.031	2
DECR2	DECR2	N-hRluc	C-Venus	0.116	2
DECR2	FNDC5	N-hRluc	N-Venus	0.032	2
DECR2	PECR	N-hRluc	N-Venus	0.027	2
DHRS4	DHRS4	C-hRluc	C-Venus	0.142	1
DHRS4	IDE	N-Venus	N-hRluc	0.032	1
DNM1L	DNM1L	N-hRluc	N-Venus	0.221	2
DNM1L	ECH1	N-hRluc	C-Venus	0.035	2
ECH1	AMACR	C-hRluc	N-Venus	0.032	1
ECH1	ECH1	N-hRluc	C-Venus	0.13	2
ECH1	GSTK1a	N-hRluc	N-Venus	0.031	1
ECH1	TYSND1	N-hRluc	N-Venus	0.028	2
EPHX2	EPHX2	C-hRluc	C-Venus	0.182	2
FAR1	ALDH3A2	N-hRluc	N-Venus	0.061	2
FAR1	DHRS4	N-Venus	C-hRluc	0.047	1
FAR1	FAR1	N-hRluc	N-Venus	0.141	2
FIS1	ABCD2	C-Venus	N-hRluc	0.029	2
FIS1	ALDH3A2	N-Venus	N-hRluc	0.028	2
FIS1	AMACR	C-Venus	N-hRluc	0.028	2
FIS1	ECH1	C-Venus	N-hRluc	0.034	2
FIS1	EPHX2	C-hRluc	C-Venus	0.032	1
FIS1	FIS1	N-hRluc	N-Venus	0.08	2
FIS1	GNPAT	C-Venus	N-hRluc	0.03	2
FIS1	HMGCR	C-Venus	N-hRluc	0.027	1
FIS1	PRDX5	C-Venus	N-hRluc	0.031	2
FIS1	PXT1	C-Venus	N-hRluc	0.036	1
FIS1	SCP2v2	C-Venus	N-hRluc	0.051	2
FIS1	SERHL	C-Venus	N-hRluc	0.035	2
FIS1	SLC27A2	C-Venus	N-hRluc	0.031	2
FIS1	SOD2vX	C-Venus	N-hRluc	0.038	2
FIS1	TYSND1	C-Venus	C-hRluc	0.036	1
FNDC5	AMACR	N-Venus	N-hRluc	0.027	1
FNDC5	ECH1	N-Venus	N-hRluc	0.028	2
FNDC5	FNDC5	N-hRluc	N-Venus	0.048	2
FNDC5	IDE	C-Venus	N-hRluc	0.029	2
FNDC5	PECR	N-Venus	N-hRluc	0.029	2
GSTK1a	AGXT	C-Venus	C-hRluc	0.053	1
GSTK1a	GSTK1a	C-hRluc	N-Venus	0.193	2
GSTK1a	NOS2	N-Venus	N-hRluc	0.027	2
GSTK1b	ECH1	N-Venus	N-hRluc	0.029	2
GSTK1b	GSTK1a	N-hRluc	C-Venus	0.109	2
GSTK1b	GSTK1b	N-hRluc	N-Venus	0.089	2
GSTK1b	MTARC2	N-Venus	N-hRluc	0.027	2
GSTK1b	PECR	N-Venus	N-hRluc	0.036	2
HACL1	HACL1	N-hRluc	C-Venus	0.148	2
HAO1	HAO1	N-hRluc	N-Venus	0.177	2
HAO1	PRDX5	N-Venus	N-hRluc	0.027	2
HAO2	ABCD2	N-hRluc	C-Venus	0.042	2
HAO2	ACOT1	N-hRluc	N-Venus	0.031	2
HAO2	ACOT4	C-Venus	C-hRluc	0.031	1
HAO2	ECH1	N-hRluc	C-Venus	0.027	2
HAO2	HAO2	N-hRluc	C-Venus	0.051	2
HAO2	PECR	N-hRluc	C-Venus	0.03	2
HAO2	PMVK	N-hRluc	N-Venus	0.029	2
HMGCL	FIS1	N-hRluc	C-Venus	0.041	2
HMGCL	FNDC5	N-hRluc	N-Venus	0.047	2
HMGCL	HMGCL	C-hRluc	C-Venus	0.062	2
HMGCL	PECR	C-hRluc	N-Venus	0.029	1
HMGCL	PIPOX	N-Venus	C-hRluc	0.037	1
HSD17B4	ACOT1	N-hRluc	C-Venus	0.036	2
HSD17B4	EPHX2	N-hRluc	C-Venus	0.029	2
HSD17B4	HSD17B4	N-hRluc	N-Venus	0.045	2
HSD17B4	MVK	N-hRluc	N-Venus	0.04	2
HSD17B4	PMVK	N-hRluc	C-Venus	0.035	2
IDH1	ACBD5	C-Venus	N-hRluc	0.03	2
IDH1	ACOT4	N-Venus	C-hRluc	0.029	2
IDH1	IDH1	C-hRluc	N-Venus	0.059	1
IDI1	CAT	N-hRluc	N-Venus	0.034	2
IDI1	MLYCD	N-Venus	N-hRluc	0.028	2
MLYCD	CROT	N-Venus	N-hRluc	0.028	2
MLYCD	MLYCD	N-hRluc	C-Venus	0.197	2
MTARC2	CAT	N-hRluc	C-Venus	0.035	2
MTARC2	EHHADH	C-Venus	N-hRluc	0.047	1
MTARC2	NOS2	N-Venus	N-hRluc	0.035	1
MPV17	SERHL	C-Venus	N-hRluc	0.039	1
MVK	MVK	C-hRluc	C-Venus	0.092	2
MVK	NOS2	C-Venus	N-hRluc	0.027	1
NOS2	PMVK	N-hRluc	C-Venus	0.029	2
NUDT12	GSTK1a	N-hRluc	C-Venus	0.028	1
NUDT12	NUDT12	N-hRluc	N-Venus	0.08	2
ECI2	DAO	N-hRluc	N-Venus	0.027	1
ECI2	ECH1	N-Venus	N-hRluc	0.029	2
ECI2	FIS1	N-hRluc	C-Venus	0.028	1
ECI2	ECI2	N-hRluc	N-Venus	0.055	2
ECI2	PMVK	N-hRluc	N-Venus	0.031	1
PECR	MFF	N-hRluc	C-Venus	0.035	1
PECR	PECR	N-hRluc	N-Venus	0.124	2
PECR	TYSND1	C-Venus	N-hRluc	0.035	1
PEX1	PEX13	N-hRluc	C-Venus	0.027	2
PEX1	PEX19	N-hRluc	N-Venus	0.046	2
PEX1	PEX5d	N-Venus	C-hRluc	0.035	2
PEX1	PEX6	N-hRluc	N-Venus	0.038	2
PEX1	SOD1	N-hRluc	C-Venus	0.031	2
PEX10v1	PEX12	N-hRluc	N-Venus	0.073	2
PEX10v1	PEX16	N-Venus	C-hRluc	0.035	1
PEX10v1	PEX19	N-hRluc	N-Venus	0.042	2
PEX10v1	TYSND1	N-hRluc	N-Venus	0.03	2
PEX10v2	FIS1	N-hRluc	C-Venus	0.043	2
PEX10v2	PEX10v2	N-hRluc	N-Venus	0.027	2
PEX10v2	PEX5d	N-hRluc	N-Venus	0.042	2
PEX11A	HACL1	N-Venus	N-hRluc	0.0355	2
PEX11A	PEX19	N-hRluc	N-Venus	0.1498	1
PEX11B	ACBD5	N-Venus	N-hRluc	0.0334	2
PEX11B	PEX11B	N-hRluc	N-Venus	0.4404	1
PEX11B	PEX11G	C-Venus	N-hRluc	0.035	2
PEX11B	PEX19	N-hRluc	N-Venus	0.1209	2
PEX11B	PEX26	N-Venus	N-hRluc	0.0615	2
PEX11B	PEX5b	N-hRluc	N-Venus	0.0604	2
PEX11B	PRDX1	N-hRluc	C-Venus	0.0562	2
PEX11B	SOD1	N-hRluc	N-Venus	0.0372	2
PEX11B	SOD2v2	N-hRluc	C-Venus	0.0332	2
PEX11G	ACAA1a	N-hRluc	N-Venus	0.0357	2
PEX11G	ACOT4	N-hRluc	N-Venus	0.0362	1
PEX11G	ALDH3A2	C-Venus	N-hRluc	0.1025	2
PEX11G	ECH1	N-hRluc	C-Venus	0.0354	2
PEX11G	FAR2	N-hRluc	N-Venus	0.0405	1
PEX11G	PEX11G	C-hRluc	C-Venus	0.285	2
PEX11G	PXMP4	N-hRluc	N-Venus	0.0498	2
PEX11G	SLC27A2	N-hRluc	N-Venus	0.0315	1
PEX12	ACBD5	N-Venus	N-hRluc	0.031	2
PEX12	ALDH3A2	N-Venus	N-hRluc	0.051	2
PEX12	DAO	N-Venus	C-hRluc	0.031	2
PEX12	PEX10v2	N-Venus	N-hRluc	0.162	2
PEX12	PEX12	N-hRluc	N-Venus	0.218	2
PEX12	PEX13	N-Venus	N-hRluc	0.056	2
PEX12	PEX16	N-Venus	C-hRluc	0.035	2
PEX12	PEX5d	N-hRluc	N-Venus	0.036	2
PEX12	PXMP2	N-Venus	N-hRluc	0.059	2
PEX12	PXMP4	N-Venus	N-hRluc	0.032	2
PEX12	SCP2v1	N-Venus	C-hRluc	0.027	1
PEX13	ACAA1a	N-hRluc	N-Venus	0.027	2
PEX13	ALDH3A2	N-Venus	N-hRluc	0.03	2
PEX13	PEX10v2	N-hRluc	N-Venus	0.037	1
PEX13	PEX13	N-hRluc	N-Venus	0.103	2
PEX13	PEX5d	N-hRluc	N-Venus	0.049	2
PEX13	PEX7	N-hRluc	N-Venus	0.127	2
PEX13	PIPOX	C-Venus	C-hRluc	0.03	1
PEX14	ACAA1a	N-hRluc	N-Venus	0.029	2
PEX14	ALDH3A2	C-Venus	N-hRluc	0.032	2
PEX14	FAR1	C-Venus	N-hRluc	0.035	2
PEX14	FIS1	C-Venus	N-hRluc	0.038	2
PEX14	PEX13	N-Venus	N-hRluc	0.047	2
PEX14	PEX14	C-hRluc	C-Venus	0.121	2
PEX14	PEX19	N-Venus	C-hRluc	0.041	2
PEX14	PEX5b	C-Venus	C-hRluc	0.059	1
PEX14	PEX5d	N-Venus	N-hRluc	0.102	2
PEX16	ALDH3A2	N-hRluc	N-Venus	0.055	2
PEX16	FIS1	N-hRluc	N-Venus	0.034	2
PEX16	PEX16	C-hRluc	N-Venus	0.065	2
PEX16	PXMP2	N-hRluc	C-Venus	0.111	2
PEX19	ABCD1	N-Venus	N-hRluc	0.105	2
PEX19	ABCD2	N-Venus	N-hRluc	0.116	2
PEX19	ABCD3b	N-Venus	N-hRluc	0.095	2
PEX19	ACAA1a	N-Venus	C-hRluc	0.03	2
PEX19	ACAA1b	C-Venus	C-hRluc	0.037	2
PEX19	ACAD11	N-Venus	N-hRluc	0.046	2
PEX19	ACBD5	N-Venus	N-hRluc	0.058	2
PEX19	ACOT4	N-Venus	C-hRluc	0.037	2
PEX19	ACOX1	N-Venus	N-hRluc	0.046	2
PEX19	ACOX2	N-Venus	N-hRluc	0.037	2
PEX19	ACOX3	C-Venus	C-hRluc	0.104	1
PEX19	ACSL4	N-Venus	N-hRluc	0.035	2
PEX19	ACSL5	N-Venus	N-hRluc	0.032	2
PEX19	AGPS	N-Venus	N-hRluc	0.027	2
PEX19	AGXT	C-hRluc	N-Venus	0.031	2
PEX19	ALDH3A2	N-Venus	N-hRluc	0.065	2
PEX19	ATAD1	C-Venus	N-hRluc	0.038	2
PEX19	DECR2	N-Venus	C-hRluc	0.033	2
PEX19	DHRS4	N-Venus	N-hRluc	0.052	2
PEX19	ECH1	N-Venus	N-hRluc	0.061	2
PEX19	FAR1	N-Venus	N-hRluc	0.058	2
PEX19	FAR2	N-Venus	N-hRluc	0.067	2
PEX19	FIS1	N-Venus	C-hRluc	0.031	2
PEX19	FNDC5	C-hRluc	N-Venus	0.033	2
PEX19	GNPAT	N-Venus	N-hRluc	0.038	2
PEX19	HMGCL	N-Venus	N-hRluc	0.032	2
PEX19	HSD17B4	N-Venus	N-hRluc	0.052	2
PEX19	IDE	N-Venus	N-hRluc	0.051	2
PEX19	IDH1	C-hRluc	C-Venus	0.031	2
PEX19	MLYCD	N-Venus	N-hRluc	0.034	2
PEX19	MTARC2	N-Venus	N-hRluc	0.053	2
PEX19	MPV17	C-hRluc	N-Venus	0.027	2
PEX19	PECR	N-Venus	N-hRluc	0.041	2
PEX19	PEX10v2	N-Venus	N-hRluc	0.103	2
PEX19	PEX12	N-Venus	N-hRluc	0.115	2
PEX19	PEX13	N-Venus	N-hRluc	0.06	2
PEX19	PEX16	C-Venus	C-hRluc	0.202	1
PEX19	PEX19	C-hRluc	N-Venus	0.039	2
PEX19	PEX26	C-Venus	C-hRluc	0.178	2
PEX19	PEX5d	C-hRluc	N-Venus	0.038	2
PEX19	PHYH	N-Venus	N-hRluc	0.047	2
PEX19	PIPOX	N-Venus	N-hRluc	0.043	2
PEX19	PMVK	C-hRluc	C-Venus	0.031	2
PEX19	PRDX1	N-Venus	C-hRluc	0.029	2
PEX19	PXMP2	C-Venus	C-hRluc	0.168	2
PEX19	PXMP4	N-Venus	C-hRluc	0.087	2
PEX19	SCP2v2	N-Venus	N-hRluc	0.034	2
PEX19	SLC25A17	N-Venus	N-hRluc	0.082	2
PEX19	SLC27A2	N-Venus	N-hRluc	0.044	2
PEX19	SOD2v2	N-Venus	N-hRluc	0.031	2
PEX19	SOD2vX	N-Venus	N-hRluc	0.03	2
PEX19	TMEM135	N-Venus	N-hRluc	0.112	2
PEX19	PTGR3	N-Venus	N-hRluc	0.033	2
PEX2	PTGR3	N-Venus	N-hRluc	0.032	1
PEX26	ACBD5	N-Venus	N-hRluc	0.038	2
PEX26	ALDH3A2	N-hRluc	N-Venus	0.065	2
PEX26	DHRS4	N-Venus	C-hRluc	0.033	1
PEX26	ECH1	N-hRluc	C-Venus	0.063	2
PEX26	FAR1	N-hRluc	N-Venus	0.038	2
PEX26	PEX12	N-hRluc	N-Venus	0.049	2
PEX26	PEX13	N-hRluc	N-Venus	0.032	2
PEX26	PEX16	N-hRluc	N-Venus	0.032	2
PEX26	PEX26	N-hRluc	N-Venus	0.06	1
PEX26	PXMP2	N-hRluc	C-Venus	0.144	2
PEX3	CRAT	N-Venus	C-hRluc	0.047	1
PEX3	PEX16	N-hRluc	N-Venus	0.027	2
PEX3	PEX19	N-hRluc	C-Venus	0.124	2
PEX3	PXMP2	N-hRluc	N-Venus	0.027	2
PEX5b	ACAA1a	C-hRluc	N-Venus	0.036	2
PEX5b	ACAD11	N-Venus	N-hRluc	0.027	2
PEX5b	ACOT4	N-Venus	C-hRluc	0.032	2
PEX5b	ACOT8	N-Venus	N-hRluc	0.028	2
PEX5b	ACOX2	N-Venus	N-hRluc	0.027	2
PEX5b	AGPS	C-Venus	N-hRluc	0.032	2
PEX5b	AGXT	N-Venus	C-hRluc	0.028	2
PEX5b	DAO	C-hRluc	N-Venus	0.069	2
PEX5b	DECR2	N-Venus	N-hRluc	0.027	2
PEX5b	ECH1	N-Venus	N-hRluc	0.033	2
PEX5b	EHHADH	N-Venus	N-hRluc	0.03	2
PEX5b	GSTK1b	N-Venus	C-hRluc	0.03	1
PEX5b	HSD17B4	N-Venus	C-hRluc	0.029	1
PEX5b	MLYCD	C-hRluc	N-Venus	0.051	2
PEX5b	ECI2	N-Venus	N-hRluc	0.029	2
PEX5b	PEX19	C-hRluc	N-Venus	0.03	2
PEX5b	PEX5d	N-Venus	C-hRluc	0.035	2
PEX5b	PHYH	N-Venus	N-hRluc	0.027	2
PEX5b	PRDX1	N-Venus	C-hRluc	0.027	2
PEX5b	PTGR3	C-hRluc	N-Venus	0.035	2
PEX5d	ABCD2	N-Venus	N-hRluc	0.033	2
PEX5d	ABCD3b	N-Venus	N-hRluc	0.051	2
PEX5d	ACAA1a	C-hRluc	N-Venus	0.065	2
PEX5d	ACAA1b	N-Venus	C-hRluc	0.041	2
PEX5d	ACAD11	N-Venus	N-hRluc	0.028	2
PEX5d	ACBD5	C-hRluc	C-Venus	0.03	2
PEX5d	ACOT8	N-Venus	N-hRluc	0.036	2
PEX5d	ACOX1	N-Venus	N-hRluc	0.031	2
PEX5d	ACOX3	C-hRluc	C-Venus	0.039	2
PEX5d	ACSL6	N-Venus	C-hRluc	0.049	1
PEX5d	AGPS	N-Venus	N-hRluc	0.027	2
PEX5d	ALDH3A2	N-Venus	N-hRluc	0.029	2
PEX5d	ATAD1	N-Venus	N-hRluc	0.042	2
PEX5d	BAAT	C-hRluc	N-Venus	0.036	2
PEX5d	CRAT	N-Venus	C-hRluc	0.036	2
PEX5d	CROT	N-Venus	N-hRluc	0.042	1
PEX5d	DAO	C-hRluc	N-Venus	0.09	2
PEX5d	DECR2	N-Venus	N-hRluc	0.044	2
PEX5d	ECH1	C-hRluc	N-Venus	0.112	2
PEX5d	FAR1	N-Venus	N-hRluc	0.029	2
PEX5d	FAR2	N-Venus	N-hRluc	0.041	2
PEX5d	FIS1	C-hRluc	C-Venus	0.115	2
PEX5d	FNDC5	N-Venus	N-hRluc	0.037	2
PEX5d	GSTK1b	C-hRluc	C-Venus	0.039	2
PEX5d	HACL1	N-Venus	N-hRluc	0.027	2
PEX5d	HSD17B4	C-hRluc	N-Venus	0.046	2
PEX5d	IDH1	N-Venus	C-hRluc	0.027	2
PEX5d	IDI2	C-hRluc	N-Venus	0.027	2
PEX5d	MLYCD	C-hRluc	N-Venus	0.035	2
PEX5d	MTARC2	C-hRluc	N-Venus	0.034	2
PEX5d	MVK	C-hRluc	N-Venus	0.041	2
PEX5d	PECR	C-hRluc	N-Venus	0.047	2
PEX5d	PEX16	N-Venus	C-hRluc	0.07	2
PEX5d	PIPOX	N-Venus	C-hRluc	0.032	2
PEX5d	PXMP2	N-Venus	C-hRluc	0.045	2
PEX5d	PXMP4	N-Venus	N-hRluc	0.037	2
PEX5d	SCP2v1	N-Venus	C-hRluc	0.038	2
PEX5d	SLC25A17	N-Venus	N-hRluc	0.036	2
PEX5d	SLC27A2	N-Venus	N-hRluc	0.029	2
PEX5d	SOD2vX	N-Venus	N-hRluc	0.04	2
PEX5d	TMEM135	N-Venus	N-hRluc	0.045	2
PEX6	ACOX3	N-Venus	C-hRluc	0.029	2
PEX6	PEX19	N-hRluc	N-Venus	0.038	2
PEX6	PEX26	N-hRluc	N-Venus	0.054	2
PEX6	PEX5d	N-hRluc	N-Venus	0.035	2
PEX6	TYSND1	N-hRluc	N-Venus	0.031	2
PEX7	ACAA1a	N-Venus	N-hRluc	0.164	2
PEX7	ACAA1b	N-Venus	N-hRluc	0.047	2
PEX7	ACOX2	N-Venus	N-hRluc	0.032	2
PEX7	AGPS	C-Venus	N-hRluc	0.033	2
PEX7	PHYH	N-Venus	N-hRluc	0.08	2
PHYH	IDI2	C-hRluc	N-Venus	0.036	1
PHYH	MLYCD	N-hRluc	N-Venus	0.028	2
PHYH	TMEM135	C-hRluc	C-Venus	0.028	2
PIPOX	ACAA1a	N-hRluc	N-Venus	0.027	2
PIPOX	FIS1	C-hRluc	C-Venus	0.031	2
PIPOX	FNDC5	C-Venus	C-hRluc	0.043	1
PIPOX	NOS2	C-hRluc	C-Venus	0.032	1
PRDX1	AGXT	N-Venus	C-hRluc	0.027	2
PRDX1	ATAD1	N-Venus	N-hRluc	0.044	2
PRDX1	DAO	N-Venus	C-hRluc	0.033	2
PRDX1	EPHX2	C-hRluc	N-Venus	0.029	2
PRDX1	GSTK1a	C-hRluc	N-Venus	0.03	2
PRDX1	PHYH	N-Venus	C-hRluc	0.032	2
PRDX1	PRDX1	N-hRluc	N-Venus	0.084	2
PRDX1	TRIM37	N-Venus	N-hRluc	0.027	2
PRDX5	TYSND1	N-hRluc	N-Venus	0.028	2
PXMP2	ATAD1	N-hRluc	N-Venus	0.031	2
PXMP2	PXMP2	C-hRluc	C-Venus	0.135	2
PXMP4	PEX16	N-Venus	C-hRluc	0.05	1
PXMP4	SCP2v1	N-Venus	C-hRluc	0.027	2
SCP2v1	ACAD11	N-Venus	N-hRluc	0.048	1
SCP2v1	ACOT4	C-Venus	C-hRluc	0.042	1
SCP2v1	FNDC5	N-Venus	N-hRluc	0.032	1
SCP2v1	PIPOX	N-Venus	C-hRluc	0.027	2
SCP2v1	PRDX5	C-hRluc	C-Venus	0.031	1
SCP2v1	PXT1	N-Venus	N-hRluc	0.032	2
SCP2v1	SCP2v1	C-hRluc	C-Venus	0.039	2
SCP2v2	ECH1	N-hRluc	C-Venus	0.031	1
SCP2v2	FNDC5	N-hRluc	N-Venus	0.042	2
SCP2v2	PECR	N-hRluc	N-Venus	0.029	2
SCP2v2	PTGR3	N-hRluc	N-Venus	0.027	1
SERHL	SERHL	N-hRluc	N-Venus	0.03	2
SLC25A17	FIS1	N-Venus	N-hRluc	0.035	2
SLC25A17	PXMP2	N-hRluc	C-Venus	0.028	1
SLC27A2	ACAA1a	N-hRluc	N-Venus	0.03	1
SLC27A2	IDE	N-hRluc	C-Venus	0.04	1
SOD1	PIPOX	N-Venus	C-hRluc	0.058	2
SOD1	SOD1	C-hRluc	N-Venus	0.034	2
SOD2v2	PECR	C-Venus	N-hRluc	0.028	2
SOD2v2	SOD2v2	C-hRluc	C-Venus	0.071	1
SOD2v2	TYSND1	N-hRluc	N-Venus	0.029	2
TRIM37	HAO1	N-Venus	N-hRluc	0.031	2
TRIM37	PXT1	N-Venus	N-hRluc	0.04	2
TYSND1	TYSND1	N-hRluc	N-Venus	0.045	2
PTGR3	ACOT1	N-hRluc	C-Venus	0.028	2
PTGR3	DDO	N-Venus	N-hRluc	0.03	2
PTGR3	PTGR3	N-hRluc	N-Venus	0.032	2
