# Supplementary material for: Peroxisomal interactome mapping enables network-based modelling of function and disease
Source: Life Sci Alliance. 2026 Jul 1;9(9):e202503562. doi: 10.26508/lsa.202503562 (PMC13324248; doi:10.26508/lsa.202503562)
Supplement: Supplementary file 3 [file LSA-2025-03562_Supplemental_Data_3.xlsx]

## Sheet: 3_human_interactome
GeneID_Interactor_A	GeneID_Interactor_B	Source_DB
1	310	['MINT', 'IntAct']
1	368	['IntAct', 'BioGrid']
1	6622	['MINT', 'IntAct']
1	10549	['BioGrid']
1	80854	['IntAct', 'BioGrid']
2	2	['BioGrid']
2	60	['BioGrid']
2	348	['BioGrid']
2	351	['BioGrid']
2	476	['BioGrid']
2	998	['IntAct']
2	1499	['IntAct']
2	1558	['IntAct', 'BioGrid']
2	1562	['BioGrid']
2	1995	['BioGrid']
2	2026	['BioGrid']
2	2193	['BioGrid']
2	2639	['IntAct', 'BioGrid']
2	2669	['IntAct']
2	2885	['IntAct']
2	3337	['BioGrid']
2	3437	['IntAct', 'BioGrid']
2	3553	['IntAct']
2	4846	['BioGrid']
2	5864	['BioGrid']
2	5886	['BioGrid']
2	5908	['MINT', 'IntAct']
2	6009	['BioGrid']
2	6468	['BioGrid']
2	6606	['MINT', 'IntAct']
2	6607	['MINT', 'IntAct']
2	7001	['IntAct', 'BioGrid']
2	7052	['BioGrid']
2	7276	['MINT', 'IntAct']
2	7295	['IntAct']
2	7301	['BioGrid']
2	7372	['IntAct', 'BioGrid']
2	8554	['IntAct']
2	9361	['BioGrid']
2	10053	['BioGrid']
2	10376	['BioGrid']
2	10524	['IntAct']
2	10724	['IntAct', 'BioGrid']
2	10944	['MINT', 'IntAct']
2	11140	['BioGrid']
2	22976	['IntAct', 'BioGrid']
2	23154	['BioGrid']
2	23176	['MINT', 'IntAct']
2	24138	['IntAct', 'BioGrid']
2	51013	['BioGrid']
2	51024	['BioGrid']
2	51295	['BioGrid']
2	54850	['BioGrid']
2	56729	['BioGrid']
2	57559	['BioGrid']
2	64223	['BioGrid']
2	65082	['IntAct']
2	84106	['IntAct', 'BioGrid']
2	93185	['BioGrid']
2	112398	['BioGrid']
2	115704	['BioGrid']
2	126003	['IntAct', 'BioGrid']
2	126074	['BioGrid']
2	140545	['BioGrid']
10	324	['MINT', 'IntAct']
10	999	['MINT', 'IntAct']
10	1029	['MINT', 'IntAct']
10	1031	['MINT', 'IntAct']
10	2064	['MINT', 'IntAct']
10	3006	['IntAct']
10	3161	['MINT', 'IntAct']
10	3480	['MINT', 'IntAct']
10	5725	['IntAct']
10	5888	['MINT', 'IntAct']
10	6790	['MINT', 'IntAct']
10	6794	['MINT', 'IntAct']
10	7490	['MINT', 'IntAct']
10	8493	['MINT', 'IntAct']
10	8930	['HuRI', 'IntAct']
10	9530	['MINT', 'IntAct']
10	79728	['MINT', 'IntAct']
12	351	['IntAct']
12	839	['IntAct']
12	3920	['IntAct']
12	4001	['IntAct']
12	10057	['IntAct']
12	10273	['IntAct']
12	10319	['IntAct']
12	30834	['IntAct', 'BioGrid']
12	51100	['IntAct']
12	64215	['IntAct']
12	65082	['IntAct']
13	10513	['HuRI', 'IntAct']
14	6293	['BioGrid']
14	7083	['MINT', 'IntAct']
14	8553	['BioGrid']
14	11345	['MINT', 'IntAct']
14	55216	['BioGrid']
14	64782	['IntAct', 'BioGrid']
15	2887	['HuRI', 'IntAct']
15	4188	['HuRI', 'IntAct', 'BioGrid']
15	8553	['HuRI', 'IntAct', 'BioGrid']
15	317649	['HuRI', 'IntAct', 'BioGrid']
15	337879	['HuRI', 'IntAct', 'BioGrid']
16	10284	['IntAct']
19	316	['BioGrid']
19	335	['IntAct']
19	1741	['IntAct']
19	6390	['BioGrid']
19	6640	['IntAct']
19	6641	['IntAct']
19	6645	['BioGrid']
19	7052	['BioGrid']
19	7360	['BioGrid']
19	7376	['IntAct']
19	8517	['BioGrid']
19	8772	['BioGrid']
19	10594	['BioGrid']
19	23365	['IntAct']
20	773	['IntAct']
20	1813	['MINT', 'IntAct']
20	3362	['MINT', 'IntAct']
20	55755	['IntAct', 'BioGrid']
21	3357	['MINT', 'IntAct']
21	6812	['IntAct']
22	56949	['IntAct']
23	3015	['IntAct']
23	3151	['IntAct']
23	8290	['IntAct']
23	8345	['IntAct']
24	22913	['IntAct']
25	27	['IntAct']
25	29	['IntAct']
25	102	['IntAct']
25	197	['IntAct']
25	326	['IntAct']
25	367	['IntAct']
25	610	['IntAct']
25	656	['IntAct']
25	672	['MINT', 'IntAct', 'BioGrid']
25	675	['IntAct']
25	729	['IntAct']
25	831	['IntAct']
25	857	['IntAct']
25	887	['IntAct']
25	987	['IntAct']
25	996	['IntAct']
25	1058	['IntAct']
25	1271	['IntAct']
25	1398	['MINT', 'IntAct', 'BioGrid']
25	1399	['BioGrid']
25	1612	['IntAct']
25	1748	['IntAct']
25	1759	['IntAct']
25	1775	['IntAct']
25	1785	['IntAct']
25	1795	['IntAct']
25	1856	['IntAct', 'BioGrid']
25	1946	['IntAct']
25	1951	['IntAct']
25	1956	['MINT', 'IntAct']
25	2060	['IntAct']
25	2064	['MINT', 'IntAct']
25	2065	['MINT', 'IntAct']
25	2066	['MINT', 'IntAct']
25	2151	['IntAct']
25	2295	['IntAct']
25	2316	['IntAct']
25	2318	['IntAct']
25	2322	['MINT', 'IntAct']
25	2533	['IntAct']
25	2534	['IntAct']
25	2550	['IntAct']
25	2571	['IntAct']
25	2703	['HuRI', 'IntAct', 'BioGrid']
25	2799	['IntAct']
25	2876	['BioGrid']
25	2885	['IntAct', 'BioGrid']
25	2889	['IntAct']
25	2954	['IntAct']
25	2971	['IntAct']
25	3073	['IntAct']
25	3224	['IntAct']
25	3326	['IntAct']
25	3815	['IntAct']
25	3881	['HuRI', 'IntAct']
25	3980	['IntAct']
25	4007	['IntAct']
25	4036	['IntAct']
25	4053	['IntAct']
25	4253	['IntAct']
25	4288	['IntAct']
25	4439	['MINT', 'IntAct', 'BioGrid']
25	4690	['IntAct', 'BioGrid']
25	4851	['IntAct']
25	4854	['IntAct']
25	4969	['IntAct']
25	4998	['IntAct']
25	5027	['IntAct']
25	5052	['MINT', 'IntAct', 'BioGrid']
25	5077	['IntAct']
25	5144	['BioGrid']
25	5295	['IntAct']
25	5310	['IntAct']
25	5335	['IntAct']
25	5424	['IntAct']
25	5530	['IntAct']
25	5775	['IntAct']
25	6581	['IntAct']
25	6655	['IntAct']
25	6667	['IntAct']
25	6700	['MINT', 'IntAct']
25	6709	['BioGrid']
25	6714	['IntAct']
25	6777	['IntAct']
25	6792	['IntAct']
25	7080	['IntAct']
25	7112	['IntAct']
25	7409	['BioGrid']
25	7441	['IntAct']
25	7532	['IntAct']
25	7536	['IntAct']
25	8061	['IntAct']
25	8115	['IntAct']
25	8482	['IntAct']
25	8506	['IntAct']
25	8529	['IntAct']
25	8601	['IntAct']
25	8646	['IntAct']
25	8715	['IntAct']
25	8724	['IntAct']
25	8871	['IntAct']
25	9054	['IntAct']
25	9187	['IntAct']
25	9229	['IntAct']
25	9282	['IntAct']
25	9472	['IntAct']
25	9569	['IntAct']
25	9610	['IntAct']
25	9744	['IntAct']
25	9757	['IntAct']
25	9784	['IntAct']
25	9793	['IntAct']
25	9820	['IntAct']
25	9826	['IntAct']
25	9908	['IntAct']
25	10006	['MINT', 'IntAct']
25	10021	['IntAct']
25	10106	['IntAct']
25	10152	['BioGrid']
25	10163	['IntAct']
25	10236	['IntAct']
25	10262	['IntAct']
25	10278	['IntAct']
25	10557	['IntAct']
25	10618	['IntAct']
25	11100	['IntAct']
25	11176	['IntAct']
25	11184	['MINT', 'IntAct']
25	11248	['IntAct']
25	11250	['IntAct']
25	22839	['IntAct']
25	22999	['IntAct']
25	23114	['IntAct']
25	23136	['IntAct']
25	23230	['IntAct']
25	23429	['BioGrid']
25	23607	['IntAct']
25	25906	['IntAct', 'BioGrid']
25	25920	['IntAct']
25	26960	['IntAct']
25	27120	['IntAct']
25	27154	['IntAct']
25	29886	['IntAct']
25	29934	['IntAct']
25	29993	['IntAct']
25	50807	['IntAct']
25	50937	['BioGrid']
25	51428	['IntAct']
25	51517	['IntAct']
25	55321	['IntAct']
25	55824	['BioGrid']
25	56141	['IntAct']
25	56658	['IntAct']
25	56955	['IntAct']
25	56961	['BioGrid']
25	56995	['IntAct']
25	57142	['IntAct']
25	57190	['IntAct']
25	57506	['MINT', 'IntAct', 'BioGrid']
25	57664	['IntAct', 'BioGrid']
25	57716	['IntAct']
25	58512	['IntAct']
25	58513	['IntAct']
25	60385	['IntAct']
25	64111	['IntAct']
25	64714	['IntAct']
25	65268	['IntAct']
25	79705	['IntAct']
25	79723	['IntAct']
25	79890	['IntAct']
25	79959	['IntAct']
25	79979	['IntAct']
25	80831	['IntAct']
25	80852	['IntAct']
25	83541	['IntAct']
25	84287	['BioGrid']
25	90990	['IntAct']
25	91179	['IntAct']
25	92591	['IntAct']
25	114784	['IntAct']
25	114879	['IntAct']
25	120892	['IntAct']
25	126669	['BioGrid']
25	127933	['IntAct']
25	128853	['IntAct']
25	170825	['IntAct']
25	284086	['IntAct']
25	285753	['IntAct']
25	344148	['IntAct']
26	7073	['HuRI', 'IntAct', 'BioGrid']
26	8928	['BioGrid']
26	9802	['HuRI', 'IntAct', 'BioGrid']
26	23126	['HuRI', 'BioGrid']
26	30012	['BioGrid']
26	55093	['HuRI', 'IntAct', 'BioGrid']
26	84872	['HuRI', 'IntAct', 'BioGrid']
26	220002	['HuRI']
26	337879	['HuRI', 'IntAct', 'BioGrid']
26	348093	['HuRI', 'IntAct', 'BioGrid']
27	367	['IntAct']
27	1398	['IntAct']
27	1956	['MINT', 'IntAct']
27	2064	['MINT', 'IntAct']
27	2065	['MINT', 'IntAct']
27	2066	['MINT', 'IntAct']
27	2885	['IntAct']
27	3055	['BioGrid']
27	3815	['IntAct']
27	4233	['IntAct']
27	4294	['IntAct']
27	4690	['IntAct']
27	5295	['IntAct']
27	5335	['IntAct']
27	6714	['IntAct']
27	6774	['IntAct']
27	7164	['IntAct', 'BioGrid']
27	7536	['IntAct']
27	8470	['BioGrid']
27	8503	['IntAct', 'BioGrid']
27	9322	['HuRI', 'IntAct', 'BioGrid']
27	10006	['MINT', 'IntAct']
27	10152	['HuRI', 'IntAct']
27	11339	['BioGrid']
27	81545	['IntAct', 'BioGrid']
27	84419	['BioGrid']
27	84460	['HuRI', 'BioGrid']
27	120892	['IntAct']
28	65983	['BioGrid']
28	84283	['BioGrid']
29	148	['IntAct']
30	7024	['HuRI', 'IntAct', 'BioGrid']
30	51061	['IntAct', 'BioGrid']
30	55527	['HuRI', 'IntAct', 'BioGrid']
31	31	['BioGrid']
31	341	['HuRI', 'IntAct']
31	672	['BioGrid']
31	1114	['IntAct', 'BioGrid']
31	2259	['HuRI', 'IntAct']
31	5111	['IntAct']
31	6157	['IntAct']
31	57414	['HuRI', 'IntAct']
32	3159	['IntAct']
33	7051	['HuRI', 'IntAct']
34	25953	['IntAct']
35	3665	['BioGrid']
37	37	['BioGrid']
37	3921	['IntAct', 'BioGrid']
37	9014	['HuRI', 'IntAct', 'BioGrid']
37	10243	['BioGrid']
38	38	['BioGrid']
38	189	['IntAct', 'BioGrid']
39	39	['HuRI', 'IntAct', 'BioGrid']
39	51741	['HuRI', 'IntAct', 'BioGrid']
39	84708	['IntAct', 'BioGrid']
40	9463	['IntAct']
41	4258	['HuRI']
41	9463	['IntAct']
41	115653	['BioGrid']
43	2023	['IntAct']
43	10399	['IntAct']
43	11016	['IntAct']
47	47	['IntAct']
47	8087	['MINT', 'IntAct']
48	1213	['IntAct', 'BioGrid']
48	4604	['BioGrid']
48	4703	['BioGrid']
48	5829	['BioGrid']
48	6445	['IntAct']
48	26112	['IntAct', 'BioGrid']
50	4292	['IntAct']
50	27202	['MINT', 'IntAct']
51	51478	['IntAct']
52	10133	['IntAct']
52	51460	['HuRI', 'IntAct', 'BioGrid']
52	54874	['IntAct', 'BioGrid']
52	55052	['IntAct', 'BioGrid']
53	5339	['IntAct']
54	5516	['MINT', 'IntAct']
54	7704	['IntAct']
54	9141	['IntAct']
54	54978	['IntAct', 'BioGrid']
55	55	['BioGrid']
56	5538	['IntAct']
56	80025	['IntAct']
56	161742	['IntAct']
56	493856	['IntAct']
58	815	['IntAct']
58	1773	['BioGrid']
58	2638	['BioGrid']
58	9468	['BioGrid']
58	10575	['BioGrid']
58	22948	['BioGrid']
58	64750	['MINT', 'IntAct']
58	84676	['MINT', 'IntAct']
59	9468	['BioGrid']
59	10575	['BioGrid']
59	22948	['BioGrid']
60	60	['HuRI', 'MINT', 'IntAct', 'BioGrid']
60	71	['HuRI', 'MINT', 'IntAct', 'BioGrid']
60	582	['IntAct']
60	585	['IntAct']
60	1072	['IntAct', 'BioGrid']
60	1073	['HuRI', 'IntAct', 'BioGrid']
60	1460	['BioGrid']
60	1962	['HuRI', 'IntAct', 'BioGrid']
60	2033	['BioGrid']
60	2167	['MINT', 'IntAct']
60	3312	['IntAct']
60	3362	['MINT', 'IntAct']
60	4093	['MINT', 'IntAct']
60	4607	['IntAct']
60	4736	['BioGrid']
60	5216	['BioGrid']
60	5879	['BioGrid']
60	5880	['BioGrid']
60	6047	['HuRI', 'IntAct']
60	6606	['MINT', 'IntAct']
60	6607	['MINT', 'IntAct']
60	7083	['MINT', 'IntAct']
60	7253	['MINT', 'IntAct']
60	7329	['HuRI', 'BioGrid']
60	7965	['MINT', 'IntAct']
60	8087	['MINT', 'IntAct']
60	9468	['BioGrid']
60	10486	['HuRI', 'IntAct', 'BioGrid']
60	10576	['BioGrid']
60	10657	['BioGrid']
60	11034	['HuRI', 'IntAct', 'BioGrid']
60	11140	['HuRI', 'IntAct', 'BioGrid']
60	22948	['BioGrid']
60	26260	['IntAct']
60	55093	['HuRI', 'IntAct', 'BioGrid']
60	55729	['MINT', 'IntAct']
60	64714	['BioGrid']
60	81565	['BioGrid']
60	142679	['HuRI', 'BioGrid']
60	254427	['IntAct', 'BioGrid']
60	653361	['BioGrid']
70	1072	['IntAct']
70	4607	['IntAct']
70	9070	['IntAct']
70	51086	['IntAct']
70	53335	['BioGrid']
70	84676	['MINT', 'IntAct']
70	338872	['IntAct']
70	100526835	['IntAct']
71	60	['HuRI', 'MINT', 'IntAct', 'BioGrid']
71	71	['HuRI', 'MINT', 'IntAct', 'BioGrid']
71	1072	['HuRI', 'IntAct', 'BioGrid']
71	1073	['HuRI', 'IntAct', 'BioGrid']
71	1488	['BioGrid']
71	1962	['HuRI', 'IntAct', 'BioGrid']
71	4292	['IntAct']
71	5217	['IntAct', 'BioGrid']
71	5800	['IntAct']
71	6456	['IntAct', 'BioGrid']
71	7114	['BioGrid']
71	7186	['IntAct']
71	8087	['MINT', 'IntAct']
71	8976	['BioGrid']
71	9252	['MINT', 'IntAct']
71	9815	['BioGrid']
71	10486	['HuRI', 'IntAct', 'BioGrid']
71	11034	['IntAct', 'BioGrid']
71	11140	['HuRI', 'IntAct']
71	27185	['IntAct']
71	28952	['IntAct', 'BioGrid']
71	55093	['HuRI', 'IntAct', 'BioGrid']
71	55729	['MINT', 'IntAct']
72	4292	['IntAct']
81	89	['HuRI', 'IntAct', 'BioGrid']
81	373	['BioGrid']
81	655	['HuRI', 'BioGrid']
81	815	['BioGrid']
81	816	['BioGrid']
81	1499	['IntAct']
81	1956	['IntAct']
81	3838	['BioGrid']
81	4223	['IntAct', 'BioGrid']
81	5598	['IntAct', 'BioGrid']
81	5734	['MINT', 'IntAct']
81	6232	['IntAct', 'BioGrid']
81	7022	['IntAct']
81	7295	['BioGrid']
81	8470	['IntAct', 'BioGrid']
81	9124	['IntAct', 'BioGrid']
81	9836	['IntAct', 'BioGrid']
81	25913	['IntAct', 'BioGrid']
81	51778	['HuRI', 'IntAct', 'BioGrid']
81	55017	['HuRI', 'IntAct', 'BioGrid']
81	58529	['HuRI', 'IntAct', 'BioGrid']
81	79778	['HuRI', 'IntAct', 'BioGrid']
81	84708	['HuRI', 'IntAct']
86	2130	['IntAct', 'BioGrid']
87	87	['HuRI', 'IntAct', 'BioGrid']
87	89	['HuRI', 'IntAct', 'BioGrid']
87	773	['IntAct']
87	775	['MINT', 'IntAct']
87	815	['IntAct']
87	1605	['BioGrid']
87	1965	['HuRI', 'IntAct', 'BioGrid']
87	2965	['BioGrid']
87	3838	['IntAct', 'BioGrid']
87	4110	['HuRI', 'IntAct', 'BioGrid']
87	4543	['IntAct']
87	4544	['IntAct']
87	4938	['IntAct', 'BioGrid']
87	5663	['IntAct']
87	5682	['IntAct', 'BioGrid']
87	6232	['BioGrid']
87	6993	['HuRI', 'IntAct', 'BioGrid']
87	7248	['MINT', 'IntAct']
87	7295	['HuRI', 'IntAct', 'BioGrid']
87	7518	['HuRI', 'IntAct', 'BioGrid']
87	7791	['IntAct', 'BioGrid']
87	7846	['BioGrid']
87	8050	['IntAct', 'BioGrid']
87	8087	['MINT', 'IntAct']
87	8470	['BioGrid']
87	8572	['HuRI', 'IntAct']
87	8941	['BioGrid']
87	9124	['BioGrid']
87	9253	['IntAct', 'BioGrid']
87	9815	['BioGrid']
87	9852	['HuRI', 'IntAct', 'BioGrid']
87	10513	['HuRI', 'IntAct']
87	10912	['BioGrid']
87	11346	['IntAct']
87	51588	['IntAct', 'BioGrid']
87	51778	['HuRI', 'IntAct', 'BioGrid']
87	55017	['HuRI', 'IntAct', 'BioGrid']
87	55216	['HuRI', 'IntAct', 'BioGrid']
87	58529	['HuRI', 'IntAct', 'BioGrid']
87	79778	['HuRI', 'IntAct', 'BioGrid']
87	79933	['HuRI', 'IntAct', 'BioGrid']
87	84708	['HuRI', 'IntAct', 'BioGrid']
87	170302	['MINT', 'IntAct']
87	200845	['HuRI', 'IntAct', 'BioGrid']
87	220082	['HuRI', 'IntAct', 'BioGrid']
88	60	['IntAct']
88	87	['IntAct', 'BioGrid']
88	88	['HuRI', 'IntAct', 'BioGrid']
88	89	['BioGrid']
88	283	['IntAct']
88	516	['IntAct', 'BioGrid']
88	572	['HuRI', 'IntAct']
88	775	['MINT', 'IntAct']
88	776	['IntAct']
88	939	['IntAct', 'BioGrid']
88	1382	['IntAct', 'BioGrid']
88	1742	['MINT', 'IntAct']
88	2625	['IntAct', 'BioGrid']
88	2904	['BioGrid']
88	2952	['IntAct', 'BioGrid']
88	3351	['BioGrid']
88	3741	['BioGrid']
88	4342	['BioGrid']
88	5500	['IntAct', 'BioGrid']
88	5682	['BioGrid']
88	5859	['IntAct', 'BioGrid']
88	6314	['IntAct']
88	6615	['IntAct', 'BioGrid']
88	6672	['HuRI', 'IntAct', 'BioGrid']
88	6726	['IntAct', 'BioGrid']
88	7248	['MINT', 'IntAct']
88	7249	['MINT', 'IntAct']
88	7273	['IntAct']
88	7277	['IntAct']
88	7289	['IntAct']
88	7791	['IntAct']
88	8087	['MINT', 'IntAct']
88	8294	['IntAct', 'BioGrid']
88	8349	['IntAct']
88	8359	['IntAct']
88	8360	['IntAct']
88	8361	['IntAct']
88	8362	['IntAct']
88	8363	['IntAct']
88	8364	['IntAct']
88	8365	['IntAct']
88	8366	['IntAct']
88	8367	['IntAct']
88	8368	['IntAct']
88	8370	['IntAct']
88	8738	['IntAct', 'BioGrid']
88	9124	['BioGrid']
88	9172	['IntAct']
88	10218	['IntAct', 'BioGrid']
88	10399	['IntAct', 'BioGrid']
88	10534	['IntAct', 'BioGrid']
88	11102	['BioGrid']
88	11224	['BioGrid']
88	23139	['IntAct']
88	23557	['IntAct']
88	26060	['IntAct']
88	26240	['IntAct', 'BioGrid']
88	26505	['HuRI', 'IntAct', 'BioGrid']
88	27185	['IntAct']
88	27295	['HuRI', 'IntAct', 'BioGrid']
88	29781	['BioGrid']
88	51125	['IntAct', 'BioGrid']
88	51778	['HuRI', 'IntAct', 'BioGrid']
88	53340	['IntAct', 'BioGrid']
88	54472	['IntAct', 'BioGrid']
88	55093	['HuRI', 'IntAct', 'BioGrid']
88	55216	['HuRI', 'IntAct', 'BioGrid']
88	55663	['BioGrid']
88	58529	['BioGrid']
88	64400	['IntAct']
88	79696	['HuRI', 'IntAct', 'BioGrid']
88	79778	['HuRI', 'IntAct', 'BioGrid']
88	79933	['HuRI', 'IntAct', 'BioGrid']
88	83473	['IntAct', 'BioGrid']
88	84312	['HuRI', 'IntAct', 'BioGrid']
88	84665	['BioGrid']
88	121504	['IntAct']
88	124995	['IntAct', 'BioGrid']
88	158297	['HuRI', 'IntAct', 'BioGrid']
88	170302	['MINT', 'IntAct']
88	255758	['IntAct', 'BioGrid']
88	285093	['HuRI', 'IntAct', 'BioGrid']
88	338339	['IntAct', 'BioGrid']
88	399693	['BioGrid']
88	440836	['BioGrid']
88	554313	['IntAct']
89	81	['HuRI', 'IntAct']
89	87	['HuRI']
89	88	['BioGrid']
89	89	['HuRI', 'IntAct', 'BioGrid']
89	672	['BioGrid']
89	1485	['HuRI', 'IntAct']
89	1893	['HuRI', 'IntAct']
89	3238	['IntAct']
89	3712	['HuRI', 'IntAct']
89	4105	['HuRI', 'IntAct']
89	4706	['HuRI', 'IntAct']
89	5111	['IntAct']
89	5318	['HuRI', 'IntAct']
89	5753	['HuRI', 'IntAct']
89	5966	['HuRI', 'BioGrid']
89	6374	['HuRI', 'IntAct']
89	7185	['HuRI', 'IntAct', 'BioGrid']
89	7186	['HuRI', 'BioGrid']
89	7273	['IntAct']
89	8022	['HuRI', 'IntAct']
89	8618	['HuRI']
89	9146	['HuRI', 'IntAct']
89	9499	['IntAct']
89	10529	['HuRI', 'BioGrid']
89	11077	['HuRI']
89	11281	['HuRI', 'IntAct']
89	23564	['HuRI', 'IntAct']
89	23650	['HuRI', 'IntAct']
89	51225	['HuRI', 'BioGrid']
89	54778	['HuRI', 'BioGrid']
89	55138	['HuRI', 'IntAct']
89	55216	['HuRI', 'IntAct']
89	58190	['HuRI', 'IntAct']
89	58529	['HuRI', 'IntAct']
89	64857	['IntAct', 'BioGrid']
89	79088	['HuRI', 'IntAct']
89	79175	['HuRI', 'IntAct']
89	79778	['HuRI', 'IntAct']
89	79933	['HuRI', 'IntAct']
89	84662	['HuRI']
89	84708	['HuRI', 'IntAct']
89	84970	['HuRI', 'BioGrid']
89	91419	['HuRI', 'IntAct']
89	128602	['HuRI', 'IntAct']
89	140462	['HuRI', 'IntAct']
89	151254	['HuRI', 'IntAct']
89	170954	['HuRI', 'IntAct']
89	200845	['HuRI', 'BioGrid']
89	246100	['HuRI', 'IntAct', 'BioGrid']
89	285093	['HuRI', 'IntAct']
89	286887	['HuRI', 'IntAct']
89	391257	['BioGrid']
89	402381	['HuRI', 'IntAct']
90	90	['BioGrid']
90	657	['BioGrid']
90	659	['BioGrid']
90	2339	['BioGrid']
90	4086	['BioGrid']
90	7046	['IntAct']
91	331	['IntAct']
91	2280	['IntAct', 'BioGrid']
91	3326	['IntAct']
91	5567	['IntAct', 'BioGrid']
91	6256	['BioGrid']
91	7917	['BioGrid']
91	10956	['BioGrid']
92	1616	['BioGrid']
92	9863	['BioGrid']
92	29122	['BioGrid']
92	55333	['BioGrid']
93	11167	['MINT', 'IntAct']
94	1460	['BioGrid']
94	2280	['BioGrid']
94	7376	['BioGrid']
94	23089	['BioGrid']
95	95	['HuRI', 'MINT', 'IntAct', 'BioGrid']
95	583	['IntAct']
95	4521	['IntAct', 'BioGrid']
95	4869	['IntAct', 'BioGrid']
95	7020	['IntAct']
95	7265	['HuRI', 'IntAct', 'BioGrid']
95	25913	['IntAct']
95	51741	['HuRI', 'IntAct']
95	55093	['HuRI', 'IntAct']
95	115572	['HuRI', 'IntAct']
98	6820	['HuRI', 'IntAct', 'BioGrid']
98	58487	['HuRI', 'IntAct', 'BioGrid']
100	6444	['BioGrid']
100	9063	['IntAct', 'BioGrid']
100	26277	['IntAct']
101	6714	['IntAct']
101	7006	['IntAct']
101	9322	['IntAct']
101	10468	['IntAct']
101	26578	['IntAct']
101	51429	['IntAct']
101	54874	['IntAct']
101	112574	['IntAct']
101	257364	['IntAct']
101	653361	['IntAct']
102	351	['IntAct']
102	1398	['IntAct']
102	1739	['IntAct']
102	1794	['IntAct']
102	2885	['IntAct']
102	3059	['IntAct']
102	3927	['IntAct']
102	3932	['IntAct']
102	4643	['IntAct']
102	5194	['IntAct']
102	5663	['IntAct']
102	6455	['IntAct']
102	6708	['IntAct']
102	6709	['IntAct']
102	6714	['IntAct']
102	8522	['IntAct']
102	8573	['IntAct']
102	9402	['IntAct']
102	9732	['IntAct']
102	9743	['IntAct']
102	10174	['IntAct']
102	23385	['IntAct']
102	23504	['IntAct']
102	23621	['IntAct']
102	25791	['IntAct']
102	27237	['IntAct']
102	28988	['IntAct']
102	29763	['IntAct']
102	50649	['IntAct']
102	51107	['IntAct']
102	55851	['IntAct']
102	56914	['IntAct']
102	64429	['IntAct']
102	79729	['IntAct']
102	85376	['IntAct']
102	112574	['IntAct']
102	115703	['IntAct']
102	152503	['IntAct']
103	103	['IntAct']
103	7052	['IntAct', 'BioGrid']
103	23435	['IntAct']
104	104	['HuRI', 'IntAct', 'BioGrid']
104	1457	['IntAct']
104	1634	['IntAct']
104	1962	['HuRI', 'IntAct']
104	3725	['IntAct']
104	5610	['HuRI', 'IntAct']
104	6625	['IntAct']
104	6780	['HuRI', 'IntAct']
104	6838	['IntAct']
104	6895	['HuRI', 'IntAct']
104	7329	['HuRI', 'IntAct']
104	8575	['HuRI', 'IntAct']
104	10085	['IntAct']
104	23543	['BioGrid']
104	23567	['HuRI', 'IntAct']
104	26156	['IntAct']
104	55323	['IntAct']
104	55342	['HuRI', 'IntAct']
104	79698	['HuRI', 'IntAct']
104	87178	['HuRI', 'IntAct']
104	170082	['HuRI', 'IntAct']
104	219736	['HuRI', 'IntAct']
107	8324	['MINT', 'IntAct']
108	1815	['BioGrid']
108	2150	['MINT', 'IntAct']
108	54331	['BioGrid']
109	4544	['IntAct']
111	111	['BioGrid']
111	204	['IntAct']
111	7037	['IntAct']
112	9218	['IntAct']
113	2547	['BioGrid']
113	5359	['IntAct', 'BioGrid']
113	8345	['IntAct']
113	8896	['BioGrid']
116	117	['IntAct']
116	351	['IntAct']
116	1080	['MINT', 'IntAct']
116	1191	['MINT', 'IntAct']
117	1080	['MINT', 'IntAct']
117	1191	['BioGrid']
117	158866	['HuRI', 'IntAct', 'BioGrid']
118	5989	['MINT', 'IntAct']
118	10363	['IntAct', 'BioGrid']
118	11077	['BioGrid']
118	54955	['BioGrid']
118	57542	['BioGrid']
118	81631	['MINT', 'IntAct']
120	185	['MINT', 'IntAct']
120	4988	['MINT', 'IntAct']
123	5111	['IntAct']
123	5602	['IntAct']
123	7466	['IntAct']
123	10553	['HuRI', 'IntAct']
123	23095	['IntAct']
123	51029	['HuRI', 'IntAct']
123	51099	['HuRI', 'IntAct']
123	375035	['HuRI', 'IntAct', 'BioGrid']
124	1459	['IntAct', 'BioGrid']
124	3033	['BioGrid']
125	12	['IntAct', 'BioGrid']
125	5111	['IntAct']
125	5371	['BioGrid']
125	9659	['BioGrid']
125	10399	['BioGrid']
125	11213	['BioGrid']
127	11224	['IntAct', 'BioGrid']
127	140691	['HuRI', 'IntAct']
128	128	['IntAct', 'BioGrid']
128	405	['IntAct', 'BioGrid']
128	1107	['IntAct', 'BioGrid']
128	1460	['IntAct', 'BioGrid']
128	2101	['BioGrid']
128	5052	['BioGrid']
128	7448	['IntAct', 'BioGrid']
128	80148	['IntAct', 'BioGrid']
130	408	['IntAct', 'BioGrid']
130	3845	['IntAct', 'BioGrid']
130	5339	['IntAct']
130	6235	['BioGrid']
130	10318	['IntAct', 'BioGrid']
130	26057	['IntAct', 'BioGrid']
130	26156	['IntAct', 'BioGrid']
130	83593	['IntAct', 'BioGrid']
130	84268	['BioGrid']
131	131	['BioGrid']
132	11153	['BioGrid']
132	79644	['BioGrid']
134	7253	['MINT', 'IntAct']
134	11267	['IntAct', 'BioGrid']
135	134	['IntAct']
135	135	['MINT', 'IntAct', 'BioGrid']
135	136	['IntAct']
135	920	['BioGrid']
135	1123	['BioGrid']
135	1268	['IntAct', 'BioGrid']
135	1813	['MINT', 'IntAct', 'BioGrid']
135	2861	['BioGrid']
135	3189	['BioGrid']
135	5162	['BioGrid']
135	7375	['IntAct']
135	9145	['IntAct']
135	9266	['IntAct', 'BioGrid']
135	10135	['MINT', 'IntAct']
135	22932	['BioGrid']
135	22950	['BioGrid']
135	51629	['BioGrid']
135	54550	['IntAct', 'BioGrid']
135	57414	['BioGrid']
135	83985	['BioGrid']
135	333926	['BioGrid']
136	7165	['IntAct', 'BioGrid']
136	10308	['IntAct', 'BioGrid']
141	7024	['HuRI', 'IntAct', 'BioGrid']
141	80176	['HuRI', 'IntAct', 'BioGrid']
142	142	['BioGrid']
142	5451	['BioGrid']
142	7069	['BioGrid']
142	7329	['BioGrid']
142	8216	['IntAct', 'BioGrid']
142	8345	['IntAct']
142	9557	['BioGrid']
142	11009	['BioGrid']
142	23650	['IntAct', 'BioGrid']
142	54840	['MINT', 'IntAct']
142	57504	['MINT', 'IntAct', 'BioGrid']
142	85397	['IntAct']
142	91608	['BioGrid']
142	221504	['IntAct', 'BioGrid']
142	414899	['BioGrid']
143	4088	['IntAct', 'BioGrid']
143	9961	['BioGrid']
147	147	['BioGrid']
147	1173	['BioGrid']
147	7852	['IntAct']
148	147	['BioGrid']
148	148	['BioGrid']
148	975	['BioGrid']
148	2861	['BioGrid']
148	6324	['BioGrid']
148	6443	['BioGrid']
148	7368	['BioGrid']
148	7431	['IntAct']
148	7852	['IntAct']
148	10159	['BioGrid']
148	11031	['IntAct']
148	23352	['BioGrid']
148	26240	['BioGrid']
148	51573	['BioGrid']
148	56063	['BioGrid']
148	57467	['BioGrid']
148	57719	['BioGrid']
148	78987	['IntAct']
148	79143	['BioGrid']
148	84628	['BioGrid']
148	84861	['BioGrid']
148	90231	['BioGrid']
148	128637	['BioGrid']
148	166647	['BioGrid']
148	219738	['BioGrid']
148	219931	['BioGrid']
150	150	['IntAct', 'BioGrid']
150	152	['IntAct']
150	2771	['BioGrid']
150	2775	['BioGrid']
150	2782	['BioGrid']
150	7345	['BioGrid']
150	54331	['BioGrid']
152	152	['IntAct']
152	4188	['HuRI', 'IntAct']
152	7681	['HuRI', 'IntAct']
152	9146	['BioGrid']
152	10330	['HuRI', 'IntAct', 'BioGrid']
152	51142	['HuRI', 'IntAct']
152	51741	['HuRI', 'IntAct', 'BioGrid']
152	146664	['HuRI']
152	149473	['HuRI', 'IntAct']
152	283208	['HuRI', 'IntAct']
152	340359	['HuRI']
153	9863	['IntAct']
153	10755	['BioGrid']
153	57120	['IntAct']
154	109	['BioGrid']
154	153	['BioGrid']
154	154	['MINT', 'IntAct', 'BioGrid']
154	226	['BioGrid']
154	378	['BioGrid']
154	394	['BioGrid']
154	396	['BioGrid']
154	409	['IntAct', 'BioGrid']
154	533	['BioGrid']
154	634	['BioGrid']
154	682	['BioGrid']
154	859	['BioGrid']
154	887	['BioGrid']
154	894	['BioGrid']
154	920	['BioGrid']
154	928	['BioGrid']
154	968	['BioGrid']
154	975	['BioGrid']
154	1059	['BioGrid']
154	1264	['BioGrid']
154	1268	['IntAct']
154	1428	['BioGrid']
154	1815	['BioGrid']
154	2771	['BioGrid']
154	2778	['BioGrid']
154	2780	['BioGrid']
154	2782	['BioGrid']
154	2804	['BioGrid']
154	2861	['BioGrid']
154	2870	['BioGrid']
154	2892	['BioGrid']
154	2959	['BioGrid']
154	3190	['BioGrid']
154	3358	['IntAct']
154	3360	['MINT', 'IntAct']
154	3570	['BioGrid']
154	3753	['BioGrid']
154	3762	['BioGrid']
154	3763	['BioGrid']
154	3831	['BioGrid']
154	4155	['MINT', 'IntAct', 'BioGrid']
154	4162	['BioGrid']
154	4286	['BioGrid']
154	4340	['BioGrid']
154	4481	['BioGrid']
154	4884	['BioGrid']
154	4985	['BioGrid']
154	5052	['BioGrid']
154	5621	['BioGrid']
154	5730	['BioGrid']
154	5731	['BioGrid']
154	5864	['BioGrid']
154	5873	['BioGrid']
154	5901	['BioGrid']
154	5966	['IntAct', 'BioGrid']
154	5995	['BioGrid']
154	5997	['BioGrid']
154	6001	['BioGrid']
154	6252	['BioGrid']
154	6476	['BioGrid']
154	6622	['BioGrid']
154	6623	['BioGrid']
154	6712	['BioGrid']
154	6774	['BioGrid']
154	6775	['BioGrid']
154	6988	['BioGrid']
154	7102	['BioGrid']
154	7179	['BioGrid']
154	7251	['BioGrid']
154	7253	['BioGrid']
154	7416	['BioGrid']
154	7417	['BioGrid']
154	7423	['BioGrid']
154	8269	['BioGrid']
154	8490	['BioGrid']
154	8601	['BioGrid']
154	8786	['BioGrid']
154	8787	['BioGrid']
154	9114	['BioGrid']
154	9218	['BioGrid']
154	9289	['BioGrid']
154	9534	['BioGrid']
154	9612	['BioGrid']
154	9653	['BioGrid']
154	9911	['BioGrid']
154	9937	['BioGrid']
154	10013	['BioGrid']
154	10090	['BioGrid']
154	10193	['BioGrid']
154	10347	['BioGrid']
154	10399	['BioGrid']
154	10971	['BioGrid']
154	11176	['BioGrid']
154	11343	['BioGrid']
154	22936	['IntAct']
154	22938	['IntAct']
154	23122	['BioGrid']
154	23542	['BioGrid']
154	23621	['BioGrid']
154	26168	['BioGrid']
154	26278	['BioGrid']
154	26279	['BioGrid']
154	26575	['BioGrid']
154	27154	['IntAct']
154	29984	['BioGrid']
154	29991	['BioGrid']
154	51292	['BioGrid']
154	51444	['IntAct']
154	51552	['BioGrid']
154	51704	['BioGrid']
154	54020	['BioGrid']
154	54331	['BioGrid']
154	54552	['BioGrid']
154	55314	['BioGrid']
154	55630	['BioGrid']
154	57097	['IntAct']
154	57106	['BioGrid']
154	57165	['BioGrid']
154	57561	['BioGrid']
154	57826	['BioGrid']
154	64801	['BioGrid']
154	65125	['BioGrid']
154	79269	['BioGrid']
154	79581	['BioGrid']
154	79697	['BioGrid']
154	79815	['BioGrid']
154	80142	['BioGrid']
154	81037	['BioGrid']
154	81555	['BioGrid']
154	84066	['IntAct']
154	84879	['BioGrid']
154	85397	['BioGrid']
154	85406	['BioGrid']
154	91304	['BioGrid']
154	92714	['BioGrid']
154	93974	['IntAct']
154	115290	['BioGrid']
154	115362	['BioGrid']
154	126321	['BioGrid']
154	129642	['BioGrid']
154	157638	['BioGrid']
154	199964	['IntAct']
154	219749	['BioGrid']
154	253980	['BioGrid']
154	339965	['IntAct']
154	727800	['IntAct']
156	187	['IntAct']
156	1453	['IntAct']
156	1969	['BioGrid']
156	2065	['IntAct']
156	4684	['IntAct']
156	5923	['BioGrid']
156	11140	['IntAct']
157	3009	['IntAct']
158	4856	['BioGrid']
158	5966	['IntAct', 'BioGrid']
158	10241	['IntAct', 'BioGrid']
159	150572	['BioGrid']
161	4086	['MINT', 'IntAct']
161	79719	['HuRI', 'IntAct']
162	164	['BioGrid']
162	375	['IntAct']
162	409	['IntAct']
162	1173	['BioGrid']
162	1174	['IntAct']
162	1213	['IntAct']
162	2969	['BioGrid']
162	4915	['IntAct', 'BioGrid']
162	7307	['BioGrid']
162	7918	['BioGrid']
162	8906	['IntAct', 'BioGrid']
162	8907	['BioGrid']
162	9883	['HuRI', 'IntAct', 'BioGrid']
162	10667	['BioGrid']
162	25977	['IntAct']
162	26119	['HuRI', 'IntAct', 'BioGrid']
162	53371	['HuRI', 'IntAct', 'BioGrid']
162	55633	['HuRI', 'IntAct']
162	60314	['HuRI', 'IntAct', 'BioGrid']
162	63971	['HuRI', 'IntAct', 'BioGrid']
162	79025	['HuRI', 'IntAct', 'BioGrid']
162	80352	['HuRI', 'IntAct', 'BioGrid']
162	114793	['BioGrid']
162	130340	['IntAct']
162	155465	['HuRI', 'IntAct', 'BioGrid']
162	170680	['HuRI', 'IntAct', 'BioGrid']
162	254187	['HuRI', 'IntAct', 'BioGrid']
162	343930	['BioGrid']
162	102724594	['BioGrid']
163	2	['IntAct']
163	293	['IntAct', 'BioGrid']
163	323	['IntAct']
163	351	['IntAct']
163	408	['BioGrid']
163	701	['BioGrid']
163	1059	['IntAct']
163	1173	['IntAct', 'BioGrid']
163	1281	['BioGrid']
163	1639	['IntAct']
163	1861	['IntAct']
163	2670	['IntAct']
163	2969	['HuRI', 'IntAct', 'BioGrid']
163	3838	['IntAct', 'BioGrid']
163	4201	['IntAct', 'BioGrid']
163	4204	['IntAct']
163	4292	['IntAct', 'BioGrid']
163	4714	['IntAct']
163	4729	['IntAct']
163	5133	['IntAct']
163	5663	['IntAct']
163	6453	['IntAct']
163	7307	['HuRI', 'IntAct', 'BioGrid']
163	7918	['BioGrid']
163	8907	['IntAct', 'BioGrid']
163	9091	['IntAct']
163	9500	['IntAct']
163	9550	['IntAct', 'BioGrid']
163	9685	['IntAct']
163	9729	['BioGrid']
163	9883	['HuRI', 'IntAct', 'BioGrid']
163	10053	['HuRI', 'IntAct', 'BioGrid']
163	10411	['BioGrid']
163	10618	['IntAct']
163	22844	['IntAct']
163	22870	['IntAct']
163	23435	['IntAct']
163	25814	['IntAct']
163	25828	['HuRI', 'IntAct', 'BioGrid']
163	25959	['HuRI', 'IntAct', 'BioGrid']
163	26119	['HuRI', 'IntAct', 'BioGrid']
163	26150	['IntAct', 'BioGrid']
163	27125	['IntAct', 'BioGrid']
163	27229	['BioGrid']
163	53371	['HuRI', 'IntAct', 'BioGrid']
163	54386	['IntAct', 'BioGrid']
163	54551	['IntAct']
163	54812	['IntAct']
163	54855	['IntAct', 'BioGrid']
163	55145	['HuRI', 'IntAct', 'BioGrid']
163	55291	['IntAct']
163	55297	['IntAct']
163	55707	['IntAct', 'BioGrid']
163	56158	['HuRI', 'IntAct', 'BioGrid']
163	57338	['IntAct']
163	65018	['IntAct']
163	79132	['IntAct', 'BioGrid']
163	79633	['IntAct']
163	80331	['BioGrid']
163	91419	['BioGrid']
163	91694	['IntAct', 'BioGrid']
163	114793	['BioGrid']
163	129807	['HuRI', 'IntAct', 'BioGrid']
163	136051	['IntAct']
163	151254	['HuRI', 'IntAct', 'BioGrid']
163	163702	['IntAct']
163	170680	['HuRI', 'IntAct', 'BioGrid']
163	283897	['IntAct']
163	286234	['IntAct']
163	399693	['BioGrid']
163	100288687	['IntAct']
163	102724594	['HuRI', 'IntAct', 'BioGrid']
164	6310	['IntAct']
164	6855	['BioGrid']
164	8905	['HuRI', 'IntAct', 'BioGrid']
164	9135	['BioGrid']
164	11276	['BioGrid']
164	57473	['MINT', 'IntAct']
164	79719	['HuRI', 'IntAct']
164	84993	['HuRI', 'IntAct', 'BioGrid']
166	166	['HuRI', 'IntAct', 'BioGrid']
166	367	['BioGrid']
166	373	['IntAct']
166	463	['HuRI', 'IntAct', 'BioGrid']
166	604	['IntAct', 'BioGrid']
166	705	['HuRI', 'IntAct', 'BioGrid']
166	1406	['HuRI', 'IntAct', 'BioGrid']
166	1432	['IntAct']
166	1457	['IntAct']
166	1488	['HuRI', 'IntAct', 'BioGrid']
166	1656	['IntAct', 'BioGrid']
166	1856	['IntAct', 'BioGrid']
166	1857	['HuRI', 'IntAct', 'BioGrid']
166	2077	['BioGrid']
166	2139	['HuRI', 'IntAct']
166	2189	['IntAct']
166	2275	['IntAct']
166	2306	['BioGrid']
166	2354	['HuRI', 'IntAct', 'BioGrid']
166	2623	['IntAct']
166	2669	['BioGrid']
166	2670	['HuRI', 'IntAct', 'BioGrid']
166	2801	['IntAct', 'BioGrid']
166	2885	['IntAct', 'BioGrid']
166	3087	['BioGrid']
166	3185	['IntAct', 'BioGrid']
166	3188	['IntAct']
166	3190	['BioGrid']
166	3198	['BioGrid']
166	3215	['BioGrid']
166	3225	['BioGrid']
166	3801	['HuRI', 'IntAct', 'BioGrid']
166	3860	['HuRI', 'IntAct', 'BioGrid']
166	3866	['HuRI', 'IntAct', 'BioGrid']
166	3881	['HuRI', 'IntAct', 'BioGrid']
166	3885	['BioGrid']
166	3886	['HuRI', 'IntAct', 'BioGrid']
166	3949	['BioGrid']
166	4004	['BioGrid']
166	4005	['HuRI', 'IntAct', 'BioGrid']
166	4088	['IntAct', 'BioGrid']
166	4089	['HuRI', 'IntAct', 'BioGrid']
166	4154	['HuRI', 'IntAct', 'BioGrid']
166	4188	['HuRI', 'IntAct', 'BioGrid']
166	4223	['IntAct']
166	4236	['IntAct', 'BioGrid']
166	4253	['IntAct', 'BioGrid']
166	4292	['IntAct']
166	4302	['IntAct', 'BioGrid']
166	4488	['HuRI', 'BioGrid']
166	4617	['HuRI', 'IntAct', 'BioGrid']
166	4656	['HuRI', 'IntAct', 'BioGrid']
166	4665	['HuRI', 'BioGrid']
166	4713	['HuRI', 'IntAct']
166	5083	['BioGrid']
166	5093	['HuRI', 'IntAct', 'BioGrid']
166	5111	['IntAct']
166	5125	['HuRI', 'IntAct']
166	5204	['HuRI', 'IntAct', 'BioGrid']
166	5252	['BioGrid']
166	5307	['HuRI', 'IntAct']
166	5308	['HuRI', 'IntAct', 'BioGrid']
166	5325	['HuRI', 'BioGrid']
166	5562	['HuRI', 'IntAct', 'BioGrid']
166	5563	['IntAct', 'BioGrid']
166	5565	['IntAct', 'BioGrid']
166	5626	['BioGrid']
166	5692	['HuRI', 'IntAct', 'BioGrid']
166	5859	['IntAct', 'BioGrid']
166	5892	['BioGrid']
166	5966	['HuRI', 'IntAct', 'BioGrid']
166	5987	['HuRI', 'IntAct', 'BioGrid']
166	6096	['BioGrid']
166	6142	['IntAct']
166	6303	['BioGrid']
166	6386	['IntAct', 'BioGrid']
166	6418	['BioGrid']
166	6457	['IntAct', 'BioGrid']
166	6495	['HuRI', 'IntAct', 'BioGrid']
166	6498	['HuRI', 'IntAct', 'BioGrid']
166	6598	['HuRI', 'IntAct']
166	6602	['HuRI', 'IntAct']
166	6631	['IntAct', 'BioGrid']
166	6660	['BioGrid']
166	6733	['BioGrid']
166	6829	['IntAct']
166	6911	['BioGrid']
166	6925	['HuRI', 'IntAct', 'BioGrid']
166	6926	['IntAct', 'BioGrid']
166	6927	['BioGrid']
166	6934	['HuRI', 'IntAct', 'BioGrid']
166	6945	['HuRI', 'IntAct', 'BioGrid']
166	7004	['HuRI', 'IntAct', 'BioGrid']
166	7185	['HuRI', 'IntAct', 'BioGrid']
166	7186	['HuRI', 'IntAct', 'BioGrid']
166	7205	['HuRI', 'IntAct']
166	7248	['HuRI', 'IntAct', 'BioGrid']
166	7328	['IntAct']
166	7431	['HuRI', 'IntAct']
166	7545	['HuRI', 'IntAct', 'BioGrid']
166	7681	['HuRI', 'IntAct', 'BioGrid']
166	7704	['BioGrid']
166	7716	['HuRI', 'IntAct', 'BioGrid']
166	7726	['HuRI', 'IntAct', 'BioGrid']
166	7849	['HuRI', 'IntAct', 'BioGrid']
166	7918	['BioGrid']
166	8022	['HuRI', 'IntAct', 'BioGrid']
166	8087	['MINT', 'IntAct']
166	8241	['IntAct', 'BioGrid']
166	8456	['HuRI', 'BioGrid']
166	8543	['BioGrid']
166	8553	['IntAct', 'BioGrid']
166	8576	['IntAct', 'BioGrid']
166	8676	['HuRI', 'IntAct', 'BioGrid']
166	8812	['IntAct', 'BioGrid']
166	9022	['BioGrid']
166	9114	['IntAct']
166	9146	['BioGrid']
166	9314	['HuRI', 'BioGrid']
166	9402	['IntAct']
166	9463	['HuRI', 'IntAct']
166	9470	['IntAct', 'BioGrid']
166	9491	['IntAct']
166	9513	['MINT', 'IntAct']
166	9530	['BioGrid']
166	9533	['BioGrid']
166	9643	['HuRI', 'IntAct', 'BioGrid']
166	9743	['IntAct', 'BioGrid']
166	9802	['HuRI', 'IntAct', 'BioGrid']
166	9841	['IntAct', 'BioGrid']
166	9873	['HuRI', 'IntAct', 'BioGrid']
166	9911	['HuRI', 'BioGrid']
166	10152	['HuRI', 'IntAct', 'BioGrid']
166	10241	['HuRI', 'IntAct', 'BioGrid']
166	10262	['HuRI', 'IntAct', 'BioGrid']
166	10309	['HuRI', 'IntAct', 'BioGrid']
166	10320	['IntAct']
166	10445	['HuRI', 'IntAct', 'BioGrid']
166	10551	['HuRI', 'IntAct', 'BioGrid']
166	10603	['IntAct', 'BioGrid']
166	10655	['HuRI', 'IntAct', 'BioGrid']
166	10661	['HuRI', 'BioGrid']
166	10736	['HuRI', 'IntAct', 'BioGrid']
166	10783	['HuRI', 'IntAct', 'BioGrid']
166	10817	['IntAct', 'BioGrid']
166	10933	['HuRI', 'IntAct', 'BioGrid']
166	11030	['HuRI', 'IntAct', 'BioGrid']
166	11337	['IntAct']
166	11338	['IntAct', 'BioGrid']
166	22806	['HuRI', 'IntAct', 'BioGrid']
166	22893	['HuRI', 'IntAct', 'BioGrid']
166	22924	['HuRI', 'IntAct']
166	23154	['HuRI', 'IntAct', 'BioGrid']
166	23181	['HuRI', 'IntAct', 'BioGrid']
166	23281	['HuRI', 'IntAct', 'BioGrid']
166	23283	['HuRI', 'IntAct', 'BioGrid']
166	23371	['IntAct']
166	23598	['HuRI', 'IntAct']
166	23623	['HuRI', 'IntAct', 'BioGrid']
166	23641	['HuRI', 'IntAct', 'BioGrid']
166	24144	['IntAct']
166	25959	['HuRI', 'IntAct', 'BioGrid']
166	25999	['HuRI', 'IntAct', 'BioGrid']
166	26003	['HuRI', 'IntAct', 'BioGrid']
166	26051	['IntAct']
166	26121	['HuRI', 'IntAct', 'BioGrid']
166	26993	['HuRI', 'IntAct']
166	27037	['HuRI', 'IntAct']
166	27124	['HuRI', 'IntAct', 'BioGrid']
166	27158	['HuRI', 'IntAct', 'BioGrid']
166	27309	['HuRI', 'IntAct', 'BioGrid']
166	27324	['HuRI']
166	29079	['HuRI', 'BioGrid']
166	29123	['BioGrid']
166	29946	['HuRI', 'IntAct', 'BioGrid']
166	29948	['HuRI', 'BioGrid']
166	30008	['HuRI', 'IntAct', 'BioGrid']
166	51003	['IntAct', 'BioGrid']
166	51130	['HuRI', 'IntAct', 'BioGrid']
166	51297	['HuRI', 'IntAct', 'BioGrid']
166	51324	['HuRI', 'IntAct']
166	51442	['HuRI', 'IntAct']
166	51475	['HuRI', 'IntAct', 'BioGrid']
166	51529	['HuRI', 'IntAct', 'BioGrid']
166	51651	['IntAct']
166	51684	['HuRI', 'IntAct', 'BioGrid']
166	54165	['IntAct']
166	54413	['MINT', 'IntAct']
166	54764	['HuRI', 'IntAct']
166	54915	['HuRI', 'IntAct', 'BioGrid']
166	54955	['HuRI', 'BioGrid']
166	54967	['HuRI', 'IntAct', 'BioGrid']
166	55017	['HuRI', 'IntAct', 'BioGrid']
166	55048	['IntAct', 'BioGrid']
166	55072	['IntAct', 'BioGrid']
166	55093	['HuRI', 'IntAct', 'BioGrid']
166	55110	['HuRI', 'IntAct', 'BioGrid']
166	55138	['HuRI', 'IntAct', 'BioGrid']
166	55337	['HuRI', 'IntAct', 'BioGrid']
166	55668	['HuRI', 'IntAct']
166	55833	['HuRI', 'IntAct', 'BioGrid']
166	55840	['IntAct']
166	56344	['HuRI', 'IntAct', 'BioGrid']
166	56915	['HuRI', 'IntAct']
166	56917	['HuRI', 'IntAct', 'BioGrid']
166	57010	['IntAct']
166	57594	['HuRI', 'BioGrid']
166	57644	['IntAct']
166	57761	['HuRI', 'IntAct']
166	57819	['HuRI', 'IntAct', 'BioGrid']
166	58524	['HuRI', 'IntAct']
166	59286	['HuRI', 'IntAct', 'BioGrid']
166	60672	['HuRI', 'IntAct', 'BioGrid']
166	63939	['HuRI', 'IntAct', 'BioGrid']
166	63948	['HuRI', 'IntAct', 'BioGrid']
166	63978	['HuRI', 'IntAct', 'BioGrid']
166	64098	['HuRI', 'IntAct', 'BioGrid']
166	64170	['HuRI', 'IntAct', 'BioGrid']
166	64599	['BioGrid']
166	64776	['HuRI', 'IntAct', 'BioGrid']
166	64782	['HuRI', 'BioGrid']
166	64927	['HuRI', 'IntAct']
166	65260	['HuRI', 'IntAct', 'BioGrid']
166	79005	['HuRI', 'IntAct', 'BioGrid']
166	79177	['HuRI', 'IntAct', 'BioGrid']
166	79190	['BioGrid']
166	79444	['HuRI', 'IntAct', 'BioGrid']
166	79571	['HuRI', 'IntAct', 'BioGrid']
166	79616	['IntAct', 'BioGrid']
166	79720	['HuRI', 'IntAct', 'BioGrid']
166	79797	['HuRI', 'IntAct', 'BioGrid']
166	79843	['HuRI', 'IntAct', 'BioGrid']
166	79869	['HuRI', 'IntAct', 'BioGrid']
166	80022	['BioGrid']
166	80256	['HuRI', 'IntAct']
166	80321	['IntAct']
166	80705	['HuRI', 'IntAct', 'BioGrid']
166	80742	['IntAct', 'BioGrid']
166	80764	['HuRI', 'IntAct', 'BioGrid']
166	80778	['HuRI', 'BioGrid']
166	81628	['HuRI', 'BioGrid']
166	81629	['HuRI', 'IntAct', 'BioGrid']
166	81857	['HuRI', 'IntAct', 'BioGrid']
166	81932	['HuRI', 'IntAct', 'BioGrid']
166	83444	['HuRI', 'IntAct', 'BioGrid']
166	83719	['HuRI']
166	83741	['HuRI', 'IntAct']
166	83746	['HuRI', 'IntAct', 'BioGrid']
166	83902	['HuRI', 'IntAct', 'BioGrid']
166	84217	['HuRI', 'IntAct']
166	84285	['HuRI', 'IntAct', 'BioGrid']
166	84304	['HuRI', 'IntAct', 'BioGrid']
166	84330	['HuRI', 'IntAct', 'BioGrid']
166	84445	['HuRI', 'IntAct', 'BioGrid']
166	84518	['HuRI', 'IntAct', 'BioGrid']
166	84528	['HuRI', 'BioGrid']
166	84619	['HuRI', 'IntAct', 'BioGrid']
166	84662	['HuRI', 'BioGrid']
166	84766	['HuRI', 'IntAct', 'BioGrid']
166	84858	['HuRI', 'IntAct', 'BioGrid']
166	84970	['HuRI', 'IntAct', 'BioGrid']
166	84988	['HuRI', 'IntAct', 'BioGrid']
166	85302	['IntAct', 'BioGrid']
166	85376	['BioGrid']
166	85403	['HuRI', 'IntAct', 'BioGrid']
166	90060	['HuRI', 'IntAct', 'BioGrid']
166	90485	['HuRI', 'IntAct', 'BioGrid']
166	90933	['HuRI', 'IntAct', 'BioGrid']
166	91544	['IntAct', 'BioGrid']
166	92129	['HuRI', 'IntAct', 'BioGrid']
166	92345	['HuRI', 'IntAct', 'BioGrid']
166	92906	['HuRI']
166	92999	['BioGrid']
166	93166	['HuRI']
166	93986	['HuRI', 'IntAct', 'BioGrid']
166	113730	['HuRI', 'IntAct', 'BioGrid']
166	114327	['HuRI', 'IntAct']
166	114823	['HuRI', 'IntAct', 'BioGrid']
166	115572	['HuRI', 'IntAct', 'BioGrid']
166	116461	['HuRI', 'IntAct', 'BioGrid']
166	116931	['HuRI', 'IntAct', 'BioGrid']
166	117286	['HuRI', 'IntAct', 'BioGrid']
166	118490	['HuRI', 'IntAct', 'BioGrid']
166	123722	['HuRI', 'IntAct', 'BioGrid']
166	124790	['HuRI', 'IntAct', 'BioGrid']
166	125115	['HuRI', 'IntAct', 'BioGrid']
166	126375	['IntAct', 'BioGrid']
166	127703	['HuRI', 'IntAct', 'BioGrid']
166	128497	['HuRI', 'IntAct', 'BioGrid']
166	130074	['HuRI', 'IntAct', 'BioGrid']
166	136288	['HuRI', 'BioGrid']
166	136853	['HuRI', 'BioGrid']
166	143241	['HuRI', 'IntAct', 'BioGrid']
166	146325	['IntAct', 'BioGrid']
166	146542	['HuRI', 'IntAct', 'BioGrid']
166	147525	['BioGrid']
166	147687	['HuRI', 'IntAct', 'BioGrid']
166	147807	['HuRI', 'IntAct', 'BioGrid']
166	151254	['HuRI', 'IntAct', 'BioGrid']
166	153572	['HuRI', 'IntAct', 'BioGrid']
166	154313	['HuRI', 'IntAct', 'BioGrid']
166	158787	['HuRI', 'IntAct', 'BioGrid']
166	159195	['HuRI', 'IntAct', 'BioGrid']
166	163087	['HuRI', 'IntAct', 'BioGrid']
166	165140	['HuRI', 'IntAct', 'BioGrid']
166	167826	['HuRI', 'IntAct', 'BioGrid']
166	168544	['HuRI', 'IntAct', 'BioGrid']
166	170082	['HuRI', 'IntAct', 'BioGrid']
166	170302	['MINT', 'IntAct']
166	197407	['HuRI', 'IntAct', 'BioGrid']
166	200523	['HuRI', 'IntAct', 'BioGrid']
166	220108	['HuRI', 'IntAct', 'BioGrid']
166	220164	['HuRI', 'IntAct', 'BioGrid']
166	220359	['HuRI', 'IntAct', 'BioGrid']
166	222546	['HuRI', 'IntAct', 'BioGrid']
166	254187	['HuRI', 'IntAct', 'BioGrid']
166	256646	['HuRI', 'BioGrid']
166	283208	['HuRI', 'IntAct', 'BioGrid']
166	283899	['HuRI', 'IntAct', 'BioGrid']
166	284001	['HuRI', 'IntAct', 'BioGrid']
166	284325	['IntAct', 'BioGrid']
166	337878	['HuRI', 'IntAct', 'BioGrid']
166	337879	['HuRI', 'IntAct', 'BioGrid']
166	337880	['HuRI', 'IntAct', 'BioGrid']
166	337959	['HuRI', 'IntAct', 'BioGrid']
166	337960	['HuRI', 'IntAct', 'BioGrid']
166	337967	['HuRI', 'IntAct', 'BioGrid']
166	337968	['BioGrid']
166	337972	['HuRI', 'IntAct', 'BioGrid']
166	337974	['HuRI', 'IntAct', 'BioGrid']
166	353323	['HuRI', 'IntAct', 'BioGrid']
166	375791	['HuRI', 'IntAct', 'BioGrid']
166	386675	['HuRI', 'IntAct', 'BioGrid']
166	386676	['HuRI', 'IntAct', 'BioGrid']
166	386678	['HuRI', 'IntAct', 'BioGrid']
166	386681	['HuRI', 'IntAct', 'BioGrid']
166	386682	['BioGrid']
166	388336	['HuRI', 'IntAct', 'BioGrid']
166	388677	['HuRI', 'BioGrid']
166	391723	['BioGrid']
166	402381	['HuRI', 'IntAct', 'BioGrid']
166	414236	['BioGrid']
166	440295	['HuRI', 'IntAct', 'BioGrid']
166	100302652	['HuRI', 'IntAct']
166	100534012	['HuRI', 'IntAct']
166	100653049	['HuRI', 'IntAct']
166	101060226	['BioGrid']
172	7337	['BioGrid']
174	2782	['IntAct', 'BioGrid']
174	5695	['BioGrid']
174	9442	['IntAct', 'BioGrid']
174	11154	['IntAct', 'BioGrid']
174	11331	['IntAct', 'BioGrid']
174	30844	['IntAct', 'BioGrid']
174	55367	['BioGrid']
175	4747	['IntAct']
175	7466	['IntAct']
175	23095	['IntAct']
175	81850	['HuRI', 'IntAct', 'BioGrid']
177	177	['MINT', 'IntAct']
177	627	['IntAct']
177	1729	['IntAct']
177	3146	['IntAct']
177	3688	['IntAct']
177	6271	['IntAct']
177	6285	['MINT', 'IntAct']
177	8550	['IntAct']
177	10488	['IntAct', 'BioGrid']
177	57708	['IntAct']
177	79669	['HuRI', 'IntAct']
177	112616	['HuRI', 'IntAct']
177	150590	['IntAct']
182	4179	['IntAct']
182	27111	['IntAct']
183	2130	['IntAct', 'BioGrid']
183	4833	['IntAct']
183	5972	['BioGrid']
183	8890	['IntAct']
183	10419	['IntAct']
183	10618	['IntAct']
183	29934	['IntAct']
183	55106	['IntAct']
183	55876	['BioGrid']
183	84548	['IntAct']
185	120	['BioGrid']
185	187	['IntAct']
185	398	['BioGrid']
185	409	['BioGrid']
185	481	['BioGrid']
185	624	['MINT', 'IntAct']
185	664	['BioGrid']
185	873	['BioGrid']
185	951	['BioGrid']
185	1173	['BioGrid']
185	2768	['BioGrid']
185	2805	['BioGrid']
185	3716	['BioGrid']
185	3996	['BioGrid']
185	4927	['BioGrid']
185	4946	['BioGrid']
185	5110	['BioGrid']
185	5149	['HuRI', 'IntAct', 'BioGrid']
185	5716	['BioGrid']
185	6447	['BioGrid']
185	6566	['BioGrid']
185	7368	['BioGrid']
185	7417	['IntAct']
185	8733	['BioGrid']
185	9240	['BioGrid']
185	9403	['BioGrid']
185	9651	['BioGrid']
185	10055	['BioGrid']
185	10313	['BioGrid']
185	10409	['BioGrid']
185	10902	['BioGrid']
185	10955	['BioGrid']
185	10971	['BioGrid']
185	11178	['BioGrid']
185	22826	['BioGrid']
185	23048	['BioGrid']
185	23148	['BioGrid']
185	23291	['BioGrid']
185	23313	['BioGrid']
185	23352	['BioGrid']
185	27020	['BioGrid']
185	27069	['BioGrid']
185	51225	['BioGrid']
185	51306	['BioGrid']
185	51324	['BioGrid']
185	51528	['BioGrid']
185	54929	['BioGrid']
185	55246	['BioGrid']
185	55738	['BioGrid']
185	55861	['BioGrid']
185	57130	['BioGrid']
185	57447	['MINT', 'IntAct', 'BioGrid']
185	57467	['BioGrid']
185	64145	['BioGrid']
185	79004	['BioGrid']
185	79870	['BioGrid']
185	84717	['BioGrid']
185	89801	['BioGrid']
185	91039	['IntAct']
185	253782	['BioGrid']
185	283232	['BioGrid']
185	401562	['BioGrid']
186	183	['IntAct']
186	7078	['IntAct']
186	57509	['BioGrid']
187	185	['IntAct']
187	231	['BioGrid']
187	2706	['BioGrid']
187	3920	['BioGrid']
187	23787	['BioGrid']
187	57787	['BioGrid']
187	65009	['BioGrid']
187	84193	['BioGrid']
189	189	['HuRI', 'IntAct', 'BioGrid']
189	2342	['HuRI', 'IntAct', 'BioGrid']
189	2354	['HuRI', 'IntAct']
189	3198	['HuRI', 'IntAct']
189	3881	['HuRI', 'IntAct']
189	4188	['HuRI', 'IntAct']
189	5830	['IntAct']
189	8399	['HuRI', 'IntAct']
189	8688	['HuRI', 'IntAct']
189	9404	['HuRI', 'IntAct']
189	9457	['HuRI', 'IntAct']
189	10278	['HuRI', 'IntAct']
189	11339	['HuRI', 'IntAct']
189	26511	['HuRI', 'IntAct']
189	29964	['HuRI', 'BioGrid']
189	54902	['HuRI', 'IntAct']
189	55262	['HuRI', 'IntAct']
189	55509	['HuRI', 'IntAct']
189	57213	['HuRI', 'IntAct']
189	64776	['HuRI', 'IntAct']
189	81851	['HuRI', 'IntAct', 'BioGrid']
189	83896	['HuRI', 'IntAct', 'BioGrid']
189	83899	['HuRI', 'IntAct', 'BioGrid']
189	93166	['HuRI']
189	125115	['HuRI', 'IntAct', 'BioGrid']
189	130074	['HuRI', 'IntAct']
189	222546	['HuRI', 'IntAct', 'BioGrid']
189	254956	['HuRI', 'IntAct', 'BioGrid']
189	284325	['IntAct', 'BioGrid']
189	337879	['HuRI', 'IntAct', 'BioGrid']
189	337968	['BioGrid']
189	338809	['BioGrid']
189	342371	['HuRI', 'BioGrid']
189	375791	['HuRI', 'IntAct', 'BioGrid']
189	386683	['HuRI', 'IntAct', 'BioGrid']
189	388677	['HuRI', 'BioGrid']
189	440107	['IntAct']
189	100529261	['HuRI', 'IntAct']
189	100653049	['HuRI', 'IntAct']
189	101060226	['BioGrid']
190	2101	['BioGrid']
190	2104	['HuRI', 'IntAct', 'BioGrid']
190	2516	['HuRI', 'IntAct', 'BioGrid']
190	5468	['BioGrid']
190	6095	['IntAct']
190	22938	['BioGrid']
190	55072	['BioGrid']
190	196483	['HuRI', 'IntAct']
191	191	['HuRI', 'IntAct', 'BioGrid']
191	5829	['BioGrid']
191	10513	['HuRI', 'IntAct', 'BioGrid']
191	25913	['IntAct']
191	79078	['HuRI', 'IntAct', 'BioGrid']
191	91369	['HuRI', 'IntAct', 'BioGrid']
196	405	['IntAct', 'BioGrid']
196	904	['BioGrid']
196	2033	['BioGrid']
196	5925	['IntAct', 'BioGrid']
196	8648	['BioGrid']
196	9049	['BioGrid']
196	10625	['BioGrid']
196	51552	['IntAct']
197	207	['IntAct']
197	998	['IntAct']
197	2885	['IntAct']
199	2261	['IntAct']
199	2934	['IntAct']
199	3309	['IntAct']
202	3190	['IntAct']
202	8349	['IntAct']
203	3192	['IntAct']
203	5111	['IntAct']
203	54386	['IntAct']
204	5111	['IntAct']
204	5175	['IntAct']
204	7048	['IntAct']
204	7431	['IntAct']
204	10057	['IntAct']
205	2046	['IntAct', 'BioGrid']
205	9817	['MINT', 'IntAct', 'BioGrid']
205	84984	['IntAct', 'BioGrid']
207	39	['BioGrid']
207	207	['BioGrid']
207	331	['IntAct']
207	350	['IntAct', 'BioGrid']
207	644	['BioGrid']
207	669	['IntAct', 'BioGrid']
207	673	['IntAct']
207	815	['IntAct']
207	999	['MINT', 'IntAct']
207	1027	['IntAct']
207	1147	['IntAct']
207	1432	['IntAct']
207	1639	['BioGrid']
207	1937	['BioGrid']
207	1956	['IntAct']
207	2026	['BioGrid']
207	2194	['BioGrid']
207	2309	['IntAct']
207	2475	['MINT', 'IntAct']
207	2534	['IntAct']
207	2670	['BioGrid']
207	2903	['BioGrid']
207	3064	['IntAct']
207	3337	['IntAct', 'BioGrid']
207	3598	['BioGrid']
207	3615	['BioGrid']
207	3858	['BioGrid']
207	4088	['IntAct']
207	4089	['IntAct']
207	4193	['IntAct']
207	4851	['BioGrid']
207	4893	['MINT', 'IntAct']
207	5162	['BioGrid']
207	5170	['IntAct']
207	5268	['MINT', 'IntAct', 'BioGrid']
207	5354	['BioGrid']
207	5493	['BioGrid']
207	5579	['MINT', 'IntAct', 'BioGrid']
207	5586	['BioGrid']
207	5705	['BioGrid']
207	5730	['MINT', 'IntAct', 'BioGrid']
207	5774	['BioGrid']
207	6198	['MINT', 'IntAct']
207	6310	['IntAct']
207	6620	['MINT', 'IntAct', 'BioGrid']
207	6714	['IntAct']
207	6768	['BioGrid']
207	6790	['MINT', 'IntAct']
207	7031	['MINT', 'IntAct', 'BioGrid']
207	7069	['BioGrid']
207	7097	['MINT', 'IntAct']
207	7295	['IntAct']
207	7345	['BioGrid']
207	8031	['IntAct', 'BioGrid']
207	8115	['HuRI', 'IntAct', 'BioGrid']
207	8554	['BioGrid']
207	8715	['BioGrid']
207	8915	['MINT', 'IntAct']
207	9063	['IntAct', 'BioGrid']
207	9463	['BioGrid']
207	9869	['BioGrid']
207	9902	['MINT', 'IntAct', 'BioGrid']
207	9911	['HuRI', 'BioGrid']
207	10106	['BioGrid']
207	10983	['MINT', 'IntAct', 'BioGrid']
207	11009	['BioGrid']
207	11244	['BioGrid']
207	11331	['BioGrid']
207	22794	['BioGrid']
207	23122	['MINT', 'IntAct', 'BioGrid']
207	23184	['HuRI']
207	23281	['HuRI', 'BioGrid']
207	23647	['BioGrid']
207	25830	['BioGrid']
207	26060	['IntAct']
207	29948	['BioGrid']
207	51058	['MINT', 'IntAct', 'BioGrid']
207	51083	['IntAct']
207	51608	['BioGrid']
207	53339	['IntAct']
207	54413	['MINT', 'IntAct']
207	54507	['IntAct']
207	54739	['HuRI', 'IntAct']
207	54904	['MINT', 'IntAct', 'BioGrid']
207	55294	['MINT', 'IntAct']
207	55300	['IntAct', 'BioGrid']
207	55704	['BioGrid']
207	57402	['MINT', 'IntAct', 'BioGrid']
207	57504	['BioGrid']
207	63826	['BioGrid']
207	79959	['HuRI', 'IntAct', 'BioGrid']
207	79979	['BioGrid']
207	91608	['MINT', 'IntAct', 'BioGrid']
207	94240	['MINT', 'IntAct', 'BioGrid']
207	115265	['HuRI', 'IntAct', 'BioGrid']
207	150684	['BioGrid']
207	155465	['BioGrid']
207	171023	['BioGrid']
207	253260	['IntAct']
207	285753	['BioGrid']
208	335	['IntAct', 'BioGrid']
208	338	['BioGrid']
208	644	['BioGrid']
208	3326	['IntAct']
208	4223	['HuRI', 'BioGrid']
208	4515	['BioGrid']
208	5966	['HuRI', 'IntAct', 'BioGrid']
208	6358	['IntAct', 'BioGrid']
208	6700	['BioGrid']
208	7022	['IntAct']
208	8115	['BioGrid']
208	8470	['IntAct', 'BioGrid']
208	9463	['HuRI', 'IntAct']
208	9623	['BioGrid']
208	10135	['IntAct', 'BioGrid']
208	10174	['HuRI', 'IntAct', 'BioGrid']
208	10959	['BioGrid']
208	23509	['BioGrid']
208	26060	['BioGrid']
208	57630	['HuRI', 'BioGrid']
208	79689	['BioGrid']
208	80339	['BioGrid']
208	81609	['BioGrid']
208	84172	['BioGrid']
208	120892	['IntAct']
211	211	['HuRI', 'IntAct', 'BioGrid']
211	605	['HuRI', 'BioGrid']
211	5021	['MINT', 'IntAct']
211	5328	['BioGrid']
211	5493	['BioGrid']
211	5908	['MINT', 'IntAct']
211	6629	['BioGrid']
211	6919	['HuRI', 'IntAct', 'BioGrid']
211	7087	['IntAct']
211	7114	['HuRI', 'BioGrid']
211	7115	['BioGrid']
211	7116	['BioGrid']
211	7120	['BioGrid']
211	7456	['IntAct', 'BioGrid']
211	7728	['HuRI', 'IntAct', 'BioGrid']
211	8087	['MINT', 'IntAct']
211	8629	['BioGrid']
211	9168	['HuRI', 'IntAct', 'BioGrid']
211	9724	['HuRI', 'IntAct', 'BioGrid']
211	10464	['BioGrid']
211	10486	['HuRI', 'IntAct', 'BioGrid']
211	10617	['IntAct']
211	10868	['HuRI', 'IntAct', 'BioGrid']
211	23242	['BioGrid']
211	23503	['BioGrid']
211	26073	['HuRI', 'MINT', 'IntAct', 'BioGrid']
211	54535	['HuRI', 'IntAct', 'BioGrid']
211	54552	['HuRI', 'IntAct', 'BioGrid']
211	54980	['HuRI', 'IntAct', 'BioGrid']
211	55336	['HuRI', 'IntAct', 'BioGrid']
211	57634	['MINT', 'IntAct', 'BioGrid']
211	63898	['HuRI', 'IntAct', 'BioGrid']
211	64147	['HuRI', 'BioGrid']
211	64781	['HuRI', 'IntAct', 'BioGrid']
211	64927	['HuRI', 'BioGrid']
211	65265	['MINT', 'IntAct']
211	79577	['HuRI', 'IntAct', 'BioGrid']
211	84460	['HuRI', 'BioGrid']
211	91694	['IntAct', 'BioGrid']
211	92154	['HuRI', 'IntAct', 'BioGrid']
211	113115	['HuRI', 'IntAct', 'BioGrid']
211	124460	['HuRI', 'IntAct', 'BioGrid']
211	142679	['HuRI', 'BioGrid']
211	150483	['HuRI', 'IntAct', 'BioGrid']
211	163050	['HuRI', 'IntAct', 'BioGrid']
211	165918	['HuRI', 'IntAct', 'BioGrid']
211	201255	['HuRI', 'IntAct', 'BioGrid']
211	283212	['IntAct', 'BioGrid']
211	389207	['BioGrid']
211	440498	['BioGrid']
211	441518	['HuRI', 'IntAct', 'BioGrid']
212	2885	['IntAct']
212	54971	['HuRI', 'IntAct', 'BioGrid']
213	5201	['MINT', 'IntAct']
213	5465	['IntAct']
213	5928	['IntAct']
213	7466	['IntAct']
213	51631	['IntAct', 'BioGrid']
213	56957	['IntAct']
213	79734	['IntAct']
213	140691	['IntAct']
214	419	['BioGrid']
214	923	['MINT', 'IntAct']
214	3956	['MINT', 'IntAct']
214	3958	['MINT', 'IntAct']
215	215	['IntAct']
215	225	['IntAct', 'BioGrid']
215	3182	['IntAct']
215	3921	['BioGrid']
215	5824	['MINT', 'IntAct']
215	5825	['IntAct']
215	11001	['BioGrid']
216	216	['HuRI', 'IntAct', 'BioGrid']
216	217	['IntAct', 'BioGrid']
216	2670	['IntAct']
216	25913	['BioGrid']
216	26471	['BioGrid']
216	57338	['IntAct']
217	216	['IntAct']
217	217	['IntAct']
217	1400	['BioGrid']
217	3329	['BioGrid']
217	3336	['BioGrid']
217	5111	['IntAct']
217	9094	['BioGrid']
217	11161	['IntAct', 'BioGrid']
217	23521	['BioGrid']
217	54978	['IntAct', 'BioGrid']
[truncated: 204,312+ more rows]
