# Supplementary material for: Peroxisomal interactome mapping enables network-based modelling of function and disease
Source: Life Sci Alliance. 2026 Jul 1;9(9):e202503562. doi: 10.26508/lsa.202503562 (PMC13324248; doi:10.26508/lsa.202503562)
Supplement: Supplementary file 4 [file LSA-2025-03562_Supplemental_Data_4.xlsx]

## Sheet: Sheet1
DrugID	zscore	Drug_Name
DB09096	-4.35756	Benzoyl peroxide
DB11091	-4.06076	Hydrogen peroxide
DB13931	-3.41352	Netarsudil
DB09093	-3.09889	Chlortetracycline
DB09374	-2.83808	Indocyanine green acid form
DB05777	-2.78573	Thrombomodulin Alfa
DB09140	-2.75015	Oxygen
DB01213	-2.52623	Fomepizole
DB01077	-2.46953	Etidronic acid
DB00583	-2.42741	Levocarnitine
DB00981	-2.4268	Physostigmine
DB00657	-2.37893	Mecamylamine
DB09292	-2.35199	Sacubitril
DB01956	-2.31913	Taurine
DB04864	-2.25641	Huperzine A
DB03754	-2.19814	Tromethamine
DB00720	-2.19474	Clodronic acid
DB06782	-2.193	Dimercaprol
DB00157	-2.1814	NADH
DB08809	-2.17858	Dichloroacetic acid
DB09517	-2.16417	Sodium ferric gluconate complex
DB12274	-2.16406	Aducanumab
DB13503	-2.1556	Tyrothricin
DB09149	-2.15343	Florbetapir (18F)
DB01179	-2.13681	Podofilox
DB01396	-2.13195	Digitoxin
DB09151	-2.12403	Flutemetamol (18F)
DB11075	-2.09342	Hypromellose
DB09112	-2.08631	Nitrous acid
DB14517	-2.03524	Aluminium phosphate
DB14518	-2.00152	Aluminum acetate
DB01632	-1.94329	5-O-phosphono-alpha-D-ribofuranosyl diphosphate
DB01199	-1.9369	Tubocurarine
DB16701	-1.89838	Plasminogen
DB01245	-1.89696	Decamethonium
DB00746	-1.89656	Deferoxamine
DB01437	-1.8914	Glutethimide
DB01370	-1.86293	Aluminium
DB14568	-1.86287	Ivosidenib
DB01272	-1.85023	Alglucosidase alfa
DB11638	-1.83282	Artenimol
DB11081	-1.80904	Aluminum chloride
DB05013	-1.77276	Ingenol mebutate
DB15534	-1.72495	Colchiceine
DB01273	-1.69207	Varenicline
DB01324	-1.67859	Polythiazide
DB00674	-1.64227	Galantamine
DB00931	-1.63968	Metacycline
DB00770	-1.63814	Alprostadil
DB01088	-1.63256	Iloprost
DB01080	-1.63043	Vigabatrin
DB00103	-1.61384	Agalsidase beta
DB03255	-1.61121	Phenol
DB14007	-1.6087	Pentetic acid
DB00264	-1.59974	Metoprolol
DB15874	-1.59297	Agalsidase alfa
DB00357	-1.57375	Aminoglutethimide
DB00511	-1.55406	Acetyldigitoxin
DB01123	-1.545	Proflavine
DB00278	-1.51859	Argatroban
DB01188	-1.50369	Ciclopirox
DB14006	-1.50003	Choline salicylate
DB01092	-1.48943	Ouabain
DB16699	-1.46784	Vutrisiran
DB11967	-1.45992	Binimetinib
DB01328	-1.45873	Cefonicid
DB04861	-1.45863	Nebivolol
DB01581	-1.45701	Sulfamerazine
DB14879	-1.45619	Cefiderocol
DB01158	-1.45453	Bretylium
DB00512	-1.45319	Vancomycin
DB14582	-1.45153	Patisiran
DB11294	-1.44896	Coccidioides immitis spherule
DB00438	-1.44627	Ceftazidime
DB11359	-1.4438	Guaiacol
DB00483	-1.44015	Gallamine triethiodide
DB00999	-1.43849	Hydrochlorothiazide
DB13995	-1.43576	Ferric pyrophosphate citrate
DB00385	-1.42254	Valrubicin
DB04703	-1.42064	Hesperidin
DB01345	-1.42051	Potassium cation
DB00137	-1.41563	Lutein
DB04115	-1.41075	Berberine
DB00303	-1.40701	Ertapenem
DB01074	-1.40647	Perhexiline
DB09139	-1.40121	Technetium Tc-99m oxidronate
DB00649	-1.39984	Stavudine
DB13996	-1.39793	Magnesium acetate
DB01083	-1.39264	Orlistat
DB13909	-1.38886	Bismuth subgallate
DB03147	-1.38525	Flavin adenine dinucleotide
DB01430	-1.38253	Almitrine
DB00743	-1.37953	Gadobenic acid
DB09047	-1.37311	Finafloxacin
DB12893	-1.37208	Sacituzumab govitecan
DB01580	-1.36527	Oxprenolol
DB01078	-1.35672	Deslanoside
DB01064	-1.35323	Isoprenaline
DB01378	-1.34818	Magnesium cation
DB09328	-1.34755	Vayarin
DB04711	-1.34322	Iodipamide
DB01160	-1.34249	Dinoprost tromethamine
DB13959	-1.33672	Medium-chain triglycerides
DB15575	-1.32016	Padeliporfin
DB06439	-1.31958	Tyloxapol
DB14499	-1.31934	Potassium sulfate
DB01240	-1.31877	Epoprostenol
DB14498	-1.3138	Potassium acetate
DB15617	-1.30792	Ferric derisomaltose
DB01330	-1.30735	Cefotetan
DB00145	-1.30699	Glycine
DB06705	-1.29968	Gadofosveset trisodium
DB01582	-1.29435	Sulfamethazine
DB00808	-1.29399	Indapamide
DB09087	-1.28439	Potassium alum
DB13926	-1.28283	Cenegermin
DB00430	-1.2828	Cefpiramide
DB05099	-1.28168	Ancrod
DB13967	-1.27954	Patent Blue
DB11677	-1.27686	Triheptanoin
DB00070	-1.25715	Hyaluronidase (ovine)
DB16628	-1.25312	Fosdenopterin
DB01033	-1.25018	Mercaptopurine
DB09564	-1.24759	Insulin degludec
DB14500	-1.24408	Potassium
DB00361	-1.24051	Vinorelbine
DB05630	-1.23695	Sodium stibogluconate
DB01307	-1.22275	Insulin detemir
DB00654	-1.21979	Latanoprost
DB00626	-1.21677	Bacitracin
DB00900	-1.20476	Didanosine
DB00083	-1.19981	Botulinum toxin type A
DB02701	-1.19569	Nicotinamide
DB01271	-1.19422	Idursulfase
DB06154	-1.1926	Pentaerythritol tetranitrate
DB00798	-1.18778	Gentamicin
DB04911	-1.17813	Oritavancin
DB00102	-1.17671	Becaplermin
DB09418	-1.1668	Potassium perchlorate
DB00995	-1.16593	Auranofin
DB01122	-1.16155	Ambenonium
DB14487	-1.16048	Zinc acetate
DB01119	-1.16042	Diazoxide
DB04272	-1.15964	Citric acid
DB09070	-1.15839	Tibolone
DB11254	-1.15748	Hexylresorcinol
DB00025	-1.13226	Antihemophilic factor, human recombinant
DB09129	-1.13068	Chromic chloride
DB01380	-1.13016	Cortisone acetate
DB00310	-1.1294	Chlorthalidone
DB01279	-1.12563	Galsulfase
DB00335	-1.12447	Atenolol
DB01021	-1.12203	Trichlormethiazide
DB06716	-1.11999	Fospropofol
DB00959	-1.11595	Methylprednisolone
DB09069	-1.10889	Trimetazidine
DB06209	-1.0958	Prasugrel
DB13998	-1.09417	Lonoctocog alfa
DB01177	-1.09245	Idarubicin
DB00944	-1.0918	Demecarium
DB00642	-1.08361	Pemetrexed
DB01126	-1.08172	Dutasteride
DB13999	-1.07912	Moroctocog alfa
DB00733	-1.07084	Pralidoxime
DB13620	-1.06846	Potassium gluconate
DB00960	-1.05985	Pindolol
DB00128	-1.05464	Aspartic acid
DB00254	-1.05153	Doxycycline
DB08911	-1.0479	Trametinib
DB01010	-1.03836	Edrophonium
DB14669	-1.03613	Betamethasone phosphate
DB00606	-1.03536	Cyclothiazide
DB00718	-1.02464	Adefovir dipivoxil
DB00276	-1.01783	Amsacrine
DB01093	-1.01106	Dimethyl sulfoxide
DB00903	-1.00589	Etacrynic acid
DB01212	-1.00543	Ceftriaxone
DB00352	-1.00087	Tioguanine
DB00989	-0.999858	Rivastigmine
DB00997	-0.998551	Doxorubicin
DB09130	-0.972794	Copper
DB01593	-0.971651	Zinc
DB01400	-0.966801	Neostigmine
DB00122	-0.966275	Choline
DB14754	-0.963503	Solriamfetol
DB01048	-0.951686	Abacavir
DB06674	-0.95067	Golimumab
DB11217	-0.94938	Arbutin
DB01590	-0.945315	Everolimus
DB00880	-0.942534	Chlorothiazide
DB01222	-0.940762	Budesonide
DB09118	-0.939387	Stiripentol
DB05016	-0.937739	Ataluren
DB00006	-0.926338	Bivalirudin
DB01156	-0.924455	Bupropion
DB13928	-0.922959	Semaglutide
DB00545	-0.922798	Pyridostigmine
DB00893	-0.916683	Iron Dextran
DB01698	-0.913444	Rutin
DB11693	-0.913274	Voclosporin
DB00065	-0.912819	Infliximab
DB13749	-0.912154	Magnesium gluconate
DB04908	-0.909821	Flibanserin
DB14975	-0.909806	Voxelotor
DB07565	-0.908917	Chloramphenicol succinate
DB04938	-0.886737	Ospemifene
DB01264	-0.885686	Darunavir
DB00051	-0.884501	Adalimumab
DB00521	-0.88241	Carteolol
DB01407	-0.879621	Clenbuterol
DB15071	-0.878954	Omidenepag isopropyl
DB11263	-0.874985	Polydatin
DB00747	-0.874022	Scopolamine
DB01013	-0.872697	Clobetasol propionate
DB09479	-0.870162	Rubidium Rb-82
DB01214	-0.865772	Metipranolol
DB11641	-0.862353	Vinflunine
DB03615	-0.862244	Ribostamycin
DB00337	-0.860784	Pimecrolimus
DB01364	-0.848623	Ephedrine
DB12466	-0.847007	Favipiravir
DB01274	-0.841447	Arformoterol
DB00291	-0.839303	Chlorambucil
DB09031	-0.837183	Miltefosine
DB00030	-0.831149	Insulin human
DB15566	-0.830472	Prednisolone acetate
DB16703	-0.828488	Belumosudil
DB01210	-0.826733	Levobunolol
DB04847	-0.823266	Roxadustat
DB01394	-0.819592	Colchicine
DB06343	-0.819286	Teprotumumab
DB06710	-0.817953	Methyltestosterone
DB01606	-0.816599	Tazobactam
DB14631	-0.81366	Prednisolone phosphate
DB00595	-0.812576	Oxytetracycline
DB11120	-0.810288	Turpentine
DB00576	-0.807013	Sulfamethizole
DB11118	-0.80604	Ammonia
DB00266	-0.803528	Dicoumarol
DB00229	-0.802863	Cefotiam
DB13800	-0.80284	Calcium levulinate
DB14751	-0.80243	Mecasermin rinfabate
DB08909	-0.801605	Glycerol phenylbutyrate
DB12455	-0.799721	Omadacycline
DB11157	-0.797913	Anthralin
DB00860	-0.797023	Prednisolone
DB00395	-0.796949	Carisoprodol
DB14596	-0.793555	Loteprednol etabonate
DB09456	-0.793	Insulin beef
DB01329	-0.790506	Cefoperazone
DB12688	-0.77746	Moxetumomab pasudotox
DB09143	-0.772189	Sonidegib
DB09383	-0.770803	Meprednisone
DB12978	-0.770635	Pexidartinib
DB09236	-0.769149	Lacidipine
DB06773	-0.766571	Human calcitonin
DB01047	-0.763795	Fluocinonide
DB01236	-0.76295	Sevoflurane
DB06287	-0.76147	Temsirolimus
DB00982	-0.75969	Isotretinoin
DB00319	-0.75736	Piperacillin
DB00046	-0.754042	Insulin lispro
DB00288	-0.751826	Amcinonide
DB01597	-0.749634	Cilastatin
DB00695	-0.747276	Furosemide
DB01205	-0.743813	Flumazenil
DB11637	-0.742548	Delamanid
DB00071	-0.740646	Insulin pork
DB00933	-0.7357	Mesoridazine
DB00443	-0.734644	Betamethasone
DB00940	-0.732215	Methantheline
DB01046	-0.730975	Lubiprostone
DB00703	-0.730021	Methazolamide
DB00643	-0.724532	Mebendazole
DB01427	-0.722267	Amrinone
DB00432	-0.721939	Trifluridine
DB11739	-0.721853	Vonoprazan
DB09053	-0.721548	Ibrutinib
DB12404	-0.716491	Remimazolam
DB00526	-0.7107	Oxaliplatin
DB00436	-0.700789	Bendroflumethiazide
DB00864	-0.684329	Tacrolimus
DB01043	-0.684288	Memantine
DB11718	-0.676734	Encorafenib
DB00847	-0.675727	Cysteamine
DB11823	-0.675223	Esketamine
DB01599	-0.673009	Probucol
DB08865	-0.668271	Crizotinib
DB01587	-0.665365	Ketazolam
DB08816	-0.663934	Ticagrelor
DB06152	-0.660231	Nylidrin
DB00753	-0.655479	Isoflurane
DB01353	-0.655047	Butobarbital
DB00938	-0.652545	Salmeterol
DB01216	-0.649204	Finasteride
DB01382	-0.645835	Glymidine
DB06778	-0.642567	Cupric sulfate
DB00390	-0.637935	Digoxin
DB01351	-0.637024	Amobarbital
DB01147	-0.633555	Cloxacillin
DB00306	-0.63308	Talbutal
DB06043	-0.62872	Olaratumab
DB01137	-0.622368	Levofloxacin
DB00369	-0.62104	Cidofovir
DB00241	-0.615605	Butalbital
DB06713	-0.613985	Norelgestromin
DB15031	-0.609086	Daridorexant
DB11951	-0.607368	Lemborexant
DB00234	-0.606077	Reboxetine
DB00572	-0.604693	Atropine
DB14533	-0.602708	Zinc chloride
DB05087	-0.599709	Ganaxolone
DB00849	-0.598875	Methylphenobarbital
DB12243	-0.598095	Edaravone
DB14598	-0.596844	Edetate calcium disodium anhydrous
DB01410	-0.596223	Ciclesonide
DB01057	-0.582473	Echothiophate
DB00260	-0.577423	Cycloserine
DB06608	-0.576298	Tafenoquine
DB12808	-0.569629	Trifarotene
DB00331	-0.567256	Metformin
DB01288	-0.562766	Fenoterol
DB06283	-0.562506	Ziconotide
DB09280	-0.562262	Lumacaftor
DB00273	-0.561487	Topiramate
DB00404	-0.561278	Alprazolam
DB00332	-0.560294	Ipratropium
DB01124	-0.559842	Tolbutamide
DB01032	-0.557478	Probenecid
DB11575	-0.552617	Grazoprevir
DB14600	-0.552079	Edetate disodium anhydrous
DB06824	-0.551291	Triethylenetetramine
DB00376	-0.551072	Trihexyphenidyl
DB06757	-0.550814	Manganese
DB15413	-0.54866	Pafolacianine
DB00237	-0.547437	Butabarbital
DB01017	-0.546825	Minocycline
DB00223	-0.543428	Diflorasone
DB14548	-0.543156	Zinc sulfate, unspecified form
DB01102	-0.540281	Arbutamine
DB01060	-0.534179	Amoxicillin
DB00810	-0.533913	Biperiden
DB00594	-0.533196	Amiloride
DB11338	-0.532794	Clove oil
DB04896	-0.532503	Milnacipran
DB08899	-0.532056	Enzalutamide
DB00349	-0.530267	Clobazam
DB01197	-0.5257	Captopril
DB06205	-0.520475	Hyaluronidase (human recombinant)
DB00547	-0.519649	Desoximetasone
DB14740	-0.519064	Hyaluronidase
DB00958	-0.518314	Carboplatin
DB01294	-0.515845	Bismuth subsalicylate
DB08888	-0.511789	Ocriplasmin
DB02530	-0.506579	gamma-Aminobutyric acid
DB06655	-0.506	Liraglutide
DB08904	-0.505839	Certolizumab pegol
DB01559	-0.505222	Clotiazepam
DB00080	-0.501417	Daptomycin
DB00871	-0.500652	Terbutaline
DB00596	-0.494271	Ulobetasol
DB15568	-0.492074	Adagrasib
DB00082	-0.489204	Pegvisomant
DB09068	-0.488816	Vortioxetine
DB13751	-0.483746	Glycyrrhizic acid
DB09369	-0.481807	Polyestradiol phosphate
DB00274	-0.475412	Cefmetazole
DB11635	-0.475184	Tocofersolan
DB00228	-0.474827	Enflurane
DB01001	-0.474316	Salbutamol
DB00694	-0.46978	Daunorubicin
DB01390	-0.466548	Sodium bicarbonate
DB00204	-0.46603	Dofetilide
DB01613	-0.461582	Erythrityl tetranitrate
DB08820	-0.45942	Ivacaftor
DB04899	-0.459365	Nesiritide
DB00635	-0.459089	Prednisone
DB01120	-0.457405	Gliclazide
DB00205	-0.456682	Pyrimethamine
DB15935	-0.456187	Lumasiran
DB00493	-0.454894	Cefotaxime
DB06781	-0.454398	Difluprednate
DB04844	-0.452718	Tetrabenazine
DB00529	-0.452076	Foscarnet
DB00620	-0.450412	Triamcinolone
DB06700	-0.449889	Desvenlafaxine
DB14083	-0.449105	Bisphenol A diglycidyl ether
DB00485	-0.449011	Dicloxacillin
DB08871	-0.448348	Eribulin
DB00489	-0.443845	Sotalol
DB00345	-0.443828	Aminohippuric acid
DB11639	-0.443733	Dibotermin alfa
DB00300	-0.442817	Tenofovir disoproxil
DB00339	-0.44266	Pyrazinamide
DB04575	-0.436216	Quinestrol
DB00937	-0.435223	Diethylpropion
DB00838	-0.434947	Clocortolone
DB09317	-0.429712	Synthetic Conjugated Estrogens, A
DB16267	-0.429696	Olutasidenib
DB01260	-0.428527	Desonide
DB00459	-0.426166	Acitretin
DB00500	-0.425252	Tolmetin
DB08932	-0.422267	Macitentan
DB13624	-0.4217	Methoxyphenamine
DB00373	-0.421451	Timolol
DB04941	-0.420968	Crofelemer
DB00536	-0.420274	Guanidine
DB00820	-0.419491	Tadalafil
DB13139	-0.418744	Levosalbutamol
DB14895	-0.416987	Vibegron
DB16695	-0.412615	Amivantamab
DB00693	-0.411108	Fluorescein
DB00787	-0.410693	Acyclovir
DB00180	-0.407611	Flunisolide
DB03193	-0.406128	Stearic acid
DB00578	-0.405434	Carbenicillin
DB01409	-0.404122	Tiotropium
DB00289	-0.403813	Atomoxetine
DB13158	-0.399287	Clobetasone
DB00983	-0.398153	Formoterol
DB01551	-0.397434	Dihydrocodeine
DB13146	-0.396077	Fluciclovine (18F)
DB12965	-0.391071	Silver
DB00592	-0.387444	Piperazine
DB11560	-0.386763	Lesinurad
DB00231	-0.383201	Temazepam
DB00830	-0.381475	Phenmetrazine
DB01366	-0.381449	Procaterol
DB01169	-0.381264	Arsenic trioxide
DB00601	-0.379412	Linezolid
DB01053	-0.378406	Benzylpenicillin
DB01130	-0.371849	Prednicarbate
DB01110	-0.370519	Miconazole
DB09034	-0.368721	Suvorexant
DB01440	-0.368616	gamma-Hydroxybutyric acid
DB00769	-0.368374	Hydrocortamate
DB01242	-0.367995	Clomipramine
DB11587	-0.366622	Etafedrine
DB01415	-0.366132	Ceftibuten
DB09318	-0.365639	Synthetic Conjugated Estrogens, B
DB00515	-0.365611	Cisplatin
DB08813	-0.365131	Nadroparin
DB06211	-0.364744	Doripenem
DB00240	-0.362666	Alclometasone
DB04794	-0.362452	Bifonazole
DB00846	-0.362427	Flurandrenolide
DB06616	-0.361925	Bosutinib
DB01193	-0.361541	Acebutolol
DB00333	-0.361217	Methadone
DB14488	-0.359366	Ferrous gluconate
DB00984	-0.356642	Nandrolone phenpropionate
DB03929	-0.355944	D-Serine
DB00877	-0.353619	Sirolimus
DB00741	-0.353072	Hydrocortisone
DB00449	-0.352214	Dipivefrin
DB06708	-0.352185	Lumefantrine
DB01131	-0.351878	Proguanil
DB05219	-0.351098	Crisaborole
DB01592	-0.350269	Iron
DB09389	-0.349674	Norgestrel
DB01621	-0.34132	Pipotiazine
DB14489	-0.340713	Ferrous succinate
DB00816	-0.339075	Orciprenaline
DB01255	-0.338597	Lisdexamfetamine
DB11703	-0.337995	Acalabrutinib
DB01144	-0.336329	Diclofenamide
DB04930	-0.335648	Permethrin
DB05467	-0.335119	Palovarotene
DB00126	-0.334525	Ascorbic acid
DB00312	-0.333523	Pentobarbital
DB00456	-0.332054	Cefalotin
DB01589	-0.331974	Quazepam
DB00166	-0.328458	Lipoic acid
DB05154	-0.328107	Pretomanid
DB06701	-0.327951	Dexmethylphenidate
DB00523	-0.326307	Alitretinoin
DB05382	-0.325555	Iodine
DB00898	-0.325293	Ethanol
DB06695	-0.319046	Dabigatran etexilate
DB03128	-0.317778	Acetylcholine
DB06814	-0.317459	Protokylol
DB00947	-0.316918	Fulvestrant
DB12471	-0.310993	Ibrexafungerp
DB00490	-0.310659	Buspirone
DB15569	-0.309879	Sotorasib
DB00861	-0.308859	Diflunisal
DB00140	-0.308661	Riboflavin
DB00476	-0.308573	Duloxetine
DB06718	-0.307136	Stanozolol
DB05541	-0.303236	Brivaracetam
DB09082	-0.30249	Vilanterol
DB00247	-0.301783	Methysergide
DB11751	-0.301756	Cabotegravir
DB04657	-0.298704	Carboxin
DB14491	-0.298434	Ferrous fumarate
DB00567	-0.297484	Cephalexin
DB04839	-0.297466	Cyproterone acetate
DB01165	-0.297093	Ofloxacin
DB00663	-0.296665	Flumethasone
DB00290	-0.294652	Bleomycin
DB00163	-0.289094	Vitamin E
DB06480	-0.286173	Prucalopride
DB00104	-0.283172	Octreotide
DB02546	-0.281139	Vorinostat
DB01128	-0.279704	Bicalutamide
DB06697	-0.277386	Artemether
DB00615	-0.277141	Rifabutin
DB00762	-0.275317	Irinotecan
DB00358	-0.274465	Mefloquine
DB00344	-0.27433	Protriptyline
DB14490	-0.273624	Ferrous ascorbate
DB09462	-0.273529	Glycerin
DB00962	-0.273386	Zaleplon
DB09282	-0.272329	Molsidomine
DB01194	-0.270609	Brinzolamide
DB00701	-0.270418	Amprenavir
DB00548	-0.268227	Azelaic acid
DB00402	-0.262409	Eszopiclone
DB00514	-0.258593	Dextromethorphan
DB06729	-0.257768	Sulfaphenazole
DB00598	-0.255944	Labetalol
DB11572	-0.253369	Thrombin alfa
DB00570	-0.251788	Vinblastine
DB00896	-0.250835	Rimexolone
DB08893	-0.250241	Mirabegron
DB00905	-0.249424	Bimatoprost
DB00374	-0.244992	Treprostinil
DB00607	-0.244963	Nafcillin
DB01359	-0.243516	Penbutolol
DB00139	-0.240396	Succinic acid
DB00690	-0.240249	Flurazepam
DB01015	-0.238133	Sulfamethoxazole
DB16629	-0.237417	Serdexmethylphenidate
DB08930	-0.236752	Dolutegravir
DB01576	-0.236678	Dextroamphetamine
DB00107	-0.233052	Oxytocin
DB00218	-0.231848	Moxifloxacin
DB14840	-0.229046	Ripretinib
DB00324	-0.228883	Fluorometholone
DB00496	-0.227939	Darifenacin
DB00943	-0.227634	Zalcitabine
DB00253	-0.227076	Medrysone
DB11915	-0.226455	Valbenazine
DB06267	-0.224454	Udenafil
DB00957	-0.223514	Norgestimate
DB09498	-0.223035	Strontium chloride Sr-89
DB12377	-0.223032	Relebactam
DB00100	-0.222635	Coagulation Factor IX (Recombinant)
DB04572	-0.218724	Thiotepa
DB00222	-0.216755	Glimepiride
DB00422	-0.21669	Methylphenidate
DB11362	-0.215705	Selexipag
DB14501	-0.213024	Ferrous glycine sulfate
DB00843	-0.209976	Donepezil
DB13152	-0.209258	Coagulation Factor IX Human
DB00917	-0.207442	Dinoprostone
DB01062	-0.204452	Oxybutynin
DB08819	-0.202543	Tafluprost
DB00367	-0.202133	Levonorgestrel
DB00038	-0.200973	Oprelvekin
DB09472	-0.200298	Sodium sulfate
DB06603	-0.200217	Panobinostat
DB15226	-0.199773	Dasiglucagon
DB03614	-0.198947	Mecobalamin
DB11761	-0.198782	Tenapanor
DB06366	-0.198131	Pertuzumab
DB00209	-0.195146	Trospium
DB11921	-0.194986	Deflazacort
DB00855	-0.191495	Aminolevulinic acid
DB01154	-0.191291	Thiamylal
DB06201	-0.191209	Rufinamide
DB01104	-0.190577	Sertraline
DB00072	-0.187879	Trastuzumab
DB11134	-0.187476	Cupric oxide
DB01395	-0.186755	Drospirenone
DB14967	-0.179593	Margetuximab
DB09076	-0.178194	Umeclidinium
DB14543	-0.17547	Hydrocortisone probutate
DB06176	-0.175312	Romidepsin
DB12674	-0.174987	Lurbinectedin
DB01326	-0.173581	Cefamandole
DB11090	-0.172598	Potassium nitrate
DB01251	-0.171724	Gliquidone
DB00757	-0.171204	Dolasetron
DB09499	-0.16588	Thiosulfuric acid
DB01138	-0.163841	Sulfinpyrazone
DB11135	-0.162619	Selenium
DB00623	-0.16191	Fluphenazine
DB01185	-0.160032	Fluoxymesterone
DB00061	-0.157853	Pegademase
DB00687	-0.156285	Fludrocortisone
DB00856	-0.155379	Chlorphenesin
DB13161	-0.155151	Nusinersen
DB00907	-0.151094	Cocaine
DB01297	-0.150514	Practolol
DB00020	-0.148155	Sargramostim
DB08827	-0.147722	Lomitapide
DB00423	-0.147276	Methocarbamol
DB14540	-0.146676	Hydrocortisone butyrate
DB00603	-0.143678	Medroxyprogesterone acetate
DB01076	-0.143143	Atorvastatin
DB01259	-0.141662	Lapatinib
DB09351	-0.140564	Levobetaxolol
DB00986	-0.139589	Glycopyrronium
DB06762	-0.138877	Pinacidil
DB09559	-0.13865	Necitumumab
DB06702	-0.138401	Fesoterodine
DB06271	-0.135285	Sulodexide
DB14539	-0.134841	Hydrocortisone acetate
DB00599	-0.134612	Thiopental
DB06151	-0.134265	Acetylcysteine
DB00628	-0.133993	Clorazepic acid
DB09060	-0.132188	Avibactam
DB00411	-0.128066	Carbamoylcholine
DB01036	-0.128005	Tolterodine
DB14583	-0.126252	Segesterone acetate
DB11064	-0.125606	Homosalate
DB14544	-0.125165	Hydrocortisone valerate
DB14901	-0.124177	Inclisiran
DB01323	-0.12286	St. John's Wort
DB00282	-0.122549	Pamidronic acid
DB00915	-0.119521	Amantadine
DB01065	-0.117167	Melatonin
DB00118	-0.116343	Ademetionine
DB00779	-0.11408	Nalidixic acid
DB09101	-0.113608	Elvitegravir
DB11742	-0.112766	Ebastine
DB06684	-0.110917	Vilazodone
DB14240	-0.108579	Echinacea
DB01215	-0.10845	Estazolam
DB00472	-0.108448	Fluoxetine
DB13941	-0.107639	Piperaquine
DB11714	-0.106465	Durvalumab
DB00579	-0.105927	Mazindol
DB11859	-0.105739	Brexanolone
DB05039	-0.103386	Indacaterol
DB00475	-0.1033	Chlordiazepoxide
DB11595	-0.103009	Atezolizumab
DB01269	-0.102906	Panitumumab
DB15627	-0.0984977	Dostarlimab
DB01005	-0.0978353	Hydroxyurea
DB09302	-0.095478	Alirocumab
DB00659	-0.0919012	Acamprosate
DB09035	-0.0905583	Nivolumab
DB00552	-0.0897798	Pentostatin
DB06602	-0.0890478	Reslizumab
DB00630	-0.0880386	Alendronic acid
DB01049	-0.0859928	Ergoloid mesylate
DB00513	-0.0840906	Aminocaproic acid
DB01067	-0.0835064	Glipizide
DB08329	-0.0831675	Sulthiame
DB01201	-0.0828945	Rifapentine
DB00047	-0.0820843	Insulin glargine
DB00537	-0.0813825	Ciprofloxacin
DB00184	-0.0812765	Nicotine
DB11800	-0.0807217	Tivozanib
DB15873	-0.0797953	Copper oxodotreotide Cu-64
DB00194	-0.0782019	Vidarabine
DB01306	-0.0781693	Insulin aspart
DB00879	-0.0766803	Emtricitabine
DB01588	-0.07651	Prazepam
DB07776	-0.0756126	Flavone
DB01309	-0.0746303	Insulin glulisine
DB00185	-0.0741291	Cevimeline
DB06742	-0.0736227	Ambroxol
DB06137	-0.0735346	Tirbanibulin
DB00760	-0.0734315	Meropenem
DB01438	-0.0723133	Phenazopyridine
DB12537	-0.0723133	1,2-Benzodiazepine
DB01024	-0.0714774	Mycophenolic acid
DB11945	-0.0711707	Avelumab
DB09037	-0.070596	Pembrolizumab
DB00221	-0.070151	Isoetharine
DB00665	-0.0699221	Nilutamide
DB01121	-0.0693053	Phenacemide
DB00015	-0.0689822	Reteplase
DB09303	-0.0671997	Evolocumab
DB16778	-0.0669726	Lutetium Lu-177 vipivotide tetraxetan
DB01598	-0.0668647	Imipenem
DB00593	-0.0652994	Ethosuximide
DB00031	-0.0645137	Tenecteplase
DB00776	-0.0642537	Oxcarbazepine
DB13949	-0.0635507	Ferric cation
DB09378	-0.0629798	Fluprednisolone
DB13155	-0.0627306	Esculin
DB00535	-0.0625338	Cefdinir
DB01618	-0.0619778	Molindone
DB00795	-0.0616438	Sulfasalazine
DB01601	-0.061263	Lopinavir
DB00852	-0.0609189	Pseudoephedrine
DB11273	-0.0585734	Dihydroergocornine
DB08862	-0.0584851	Cholecystokinin
DB00591	-0.0580616	Fluocinolone acetonide
DB12130	-0.0568966	Lorlatinib
DB00932	-0.056528	Tipranavir
DB01764	-0.0564834	Dalfopristin
DB01319	-0.0514446	Fosamprenavir
DB08933	-0.0512096	Luliconazole
DB00974	-0.0512096	Edetic acid
DB11644	-0.0502123	Tafamidis
DB15248	-0.050195	Bulevirtide
DB05057	-0.0500811	Erdosteine
DB10534	-0.0491828	Grapefruit
DB06612	-0.0475872	Mepolizumab
DB11672	-0.0475122	Curcumin
DB01611	-0.0463462	Hydroxychloroquine
DB00990	-0.0433387	Exemestane
DB00869	-0.0430761	Dorzolamide
DB00348	-0.0424434	Nitisinone
DB00029	-0.0423692	Anistreplase
DB04209	-0.0421849	Dequalinium
DB11636	-0.0419012	Nomegestrol
DB00520	-0.041626	Caspofungin
DB13287	-0.0413777	Miocamycin
DB13766	-0.0412783	Lidoflazine
DB12952	-0.04101	Methylprednisone
DB00619	-0.0407258	Imatinib
DB01141	-0.0395409	Micafungin
DB00577	-0.0382395	Valaciclovir
DB13981	-0.0379268	Nomegestrol acetate
DB00245	-0.03755	Benzatropine
DB00559	-0.0357943	Bosentan
DB14707	-0.0351701	Cemiplimab
DB01327	-0.0326121	Cefazolin
DB01206	-0.0323903	Lomustine
DB09381	-0.0321187	Esterified estrogens
DB08903	-0.031908	Bedaquiline
DB01369	-0.030942	Quinupristin
DB00186	-0.0290637	Lorazepam
DB09061	-0.0279594	Cannabidiol
DB13925	-0.0275257	Dotatate gallium Ga-68
DB00825	-0.025752	Levomenthol
DB09241	-0.0227786	Methylene blue
DB09026	-0.0224962	Aliskiren
DB03085	-0.022495	Glycolic acid
DB00789	-0.0213864	Gadopentetic acid
DB00705	-0.0204333	Delavirdine
DB00621	-0.0188032	Oxandrolone
DB09237	-0.0169032	Levamlodipine
DB16019	-0.0159304	Gallium Ga-68 gozetotide
DB00304	-0.0154378	Desogestrel
DB01291	-0.0123456	Pirbuterol
DB08822	-0.0108739	Azilsartan medoxomil
DB00906	-0.0106578	Tiagabine
DB01256	-0.00837319	Retapamulin
DB09195	-0.00786036	Lorpiprazole
DB15444	-0.00615876	Elexacaftor
DB00584	-0.00555501	Enalapril
DB12010	-0.000732269	Fostamatinib
DB06273	0.00140096	Tocilizumab
DB00976	0.00210714	Telithromycin
DB09571	0.00424268	Levmetamfetamine
DB14507	0.00515186	Lithium citrate
DB06637	0.0081079	Dalfampridine
DB01148	0.00908598	Flavoxate
DB00883	0.0114004	Isosorbide dinitrate
DB14545	0.0163155	Hydrocortisone succinate
DB00048	0.0166299	Collagenase clostridium histolyticum
DB00203	0.0179552	Sildenafil
DB09228	0.0181261	Conestat alfa
DB11251	0.0205919	Tocopherol
DB14921	0.0211917	Mavacamten
DB00975	0.0232888	Dipyridamole
DB12615	0.0236639	Plazomicin
DB09539	0.02449	Omega-3-acid ethyl esters
DB14646	0.0255371	Prednisone acetate
DB09238	0.0276835	Manidipine
DB00805	0.0285386	Minaprine
DB04398	0.0308226	Lactic acid
DB08815	0.0316127	Lurasidone
DB09299	0.0322268	Tenofovir alafenamide
DB00561	0.0325023	Doxapram
DB15463	0.0327833	Belzutifan
DB06410	0.0328647	Doxercalciferol
DB11093	0.0344134	Calcium citrate
DB13908	0.0361458	Amylmetacresol
DB06372	0.0364707	Rilonacept
DB02893	0.0366695	D-Methionine
DB09123	0.0377275	Dienogest
DB00622	0.0392786	Nicardipine
DB09301	0.0394376	Chondroitin sulfate
DB00130	0.040702	L-Glutamine
DB09343	0.0415378	Tipiracil
DB01007	0.0421397	Tioconazole
DB00032	0.0439674	Menotropins
DB05773	0.0441613	Trastuzumab emtansine
DB09086	0.0446514	Eugenol
DB00988	0.0453732	Dopamine
DB00862	0.045506	Vardenafil
DB00678	0.047436	Losartan
DB11312	0.0476299	Protein C
DB14805	0.0478853	Piflufolastat F 18
DB00823	0.0480393	Ethynodiol diacetate
DB15762	0.0489836	Satralizumab
DB13848	0.0508354	Fluorodopa (18F)
DB01202	0.051732	Levetiracetam
DB15690	0.052428	Fluoroestradiol F-18
DB00600	0.0529	Monobenzone
DB00911	0.0531274	Tinidazole
DB00751	0.0532013	Epinastine
DB00026	0.0532359	Anakinra
DB00097	0.0549076	Choriogonadotropin alfa
DB00190	0.0554897	Carbidopa
DB00173	0.0555262	Adenine
DB00842	0.056293	Oxazepam
DB14003	0.0588178	alpha-Tocopherol acetate
DB00554	0.0603686	Piroxicam
DB05389	0.0608645	Tetrachlorodecaoxide
DB01346	0.0631765	Quinidine barbiturate
DB00148	0.0632298	Creatine
DB12267	0.06572	Brigatinib
DB00727	0.0661692	Nitroglycerin
DB01204	0.0662086	Mitoxantrone
DB06412	0.0663011	Oxymetholone
DB00979	0.0665193	Cyclopentolate
DB04838	0.0665736	Cyclandelate
DB04843	0.0665741	Mepenzolate
DB00210	0.0669335	Adapalene
DB11978	0.0672195	Glasdegib
DB09526	0.0674825	Hydroquinone
DB09128	0.0684063	Brexpiprazole
DB12834	0.0688539	Secnidazole
DB13520	0.0705637	Metergoline
DB01016	0.0732762	Glyburide
DB00612	0.0738007	Bisoprolol
DB00700	0.0738566	Eplerenone
DB00174	0.075307	Asparagine
DB06404	0.0770376	Human C1-esterase inhibitor
DB01019	0.0792797	Bethanechol
DB00322	0.0794179	Floxuridine
DB13345	0.0807657	Dihydroergocristine
DB11653	0.0829165	Bremelanotide
DB01325	0.0841399	Quinethazone
DB11156	0.0859079	Pyrantel
DB12301	0.0873312	Doravirine
DB00413	0.0875117	Pramipexole
DB06595	0.0887165	Midostaurin
DB00725	0.0888587	Homatropine methylbromide
DB12783	0.0891647	Benserazide
DB14001	0.0899361	alpha-Tocopherol succinate
DB00605	0.0903172	Sulindac
DB09371	0.0914843	Norethynodrel
DB14542	0.09424	Hydrocortisone phosphate
DB00563	0.0949399	Methotrexate
DB00683	0.0952501	Midazolam
DB00153	0.0964602	Ergocalciferol
DB00159	0.0972032	Icosapent
DB00294	0.0974777	Etonogestrel
DB06168	0.09882	Canakinumab
DB09119	0.0994477	Eslicarbazepine acetate
DB00415	0.0999941	Ampicillin
DB08912	0.102364	Dabrafenib
DB00343	0.105175	Diltiazem
DB03793	0.105645	Benzoic acid
DB00089	0.106197	Capromab pendetide
DB00544	0.106201	Fluorouracil
DB00802	0.107057	Alfentanil
DB13746	0.107676	Bioallethrin
DB00123	0.107829	Lysine
DB11571	0.109025	Human thrombin
DB00301	0.109227	Flucloxacillin
DB12865	0.111661	Etelcalcetide
DB13151	0.112571	Anti-inhibitor coagulant complex
DB01162	0.113307	Terazosin
DB00346	0.114337	Alfuzosin
DB00297	0.114732	Bupivacaine
DB00794	0.115271	Primidone
DB00956	0.1154	Hydrocodone
DB00755	0.115617	Tretinoin
DB00134	0.116534	Methionine
DB00799	0.116948	Tazarotene
DB14541	0.117391	Hydrocortisone cypionate
DB01035	0.118949	Procainamide
DB11753	0.11958	Rifamycin
DB01320	0.119698	Fosphenytoin
DB11127	0.120761	Selenious acid
DB11750	0.121395	Clobetasol
DB00238	0.121644	Nevirapine
DB11640	0.124141	Amifampridine
DB00308	0.124157	Ibutilide
DB09036	0.124771	Siltuximab
DB01579	0.128625	Phendimetrazine
DB00922	0.12865	Levosimendan
DB06636	0.132385	Isavuconazonium
DB00709	0.132954	Lamivudine
DB14002	0.13346	D-alpha-Tocopherol acetate
DB00009	0.133949	Alteplase
DB00351	0.134302	Megestrol acetate
DB14644	0.134679	Methylprednisolone hemisuccinate
DB08874	0.135178	Fidaxomicin
DB15270	0.135407	Efgartigimod alfa
DB12265	0.136681	Fexinidazole
DB14973	0.13693	Abrocitinib
DB13154	0.137031	Parachlorophenol
DB01082	0.137698	Streptomycin
DB00648	0.138021	Mitotane
DB09161	0.139333	Technetium Tc-99m sestamibi
DB11855	0.139366	Revefenacin
DB00391	0.14071	Sulpiride
DB12825	0.141969	Lefamulin
DB08867	0.142533	Ulipristal
DB00198	0.14316	Oseltamivir
DB01133	0.143811	Tiludronic acid
DB04868	0.145076	Nilotinib
DB01357	0.147904	Mestranol
DB00412	0.150355	Rosiglitazone
DB01091	0.150854	Butenafine
DB05667	0.154035	Levoketoconazole
DB12489	0.154287	Mirvetuximab soravtansine
DB01275	0.154584	Hydralazine
DB12371	0.155918	Siponimod
DB01612	0.156874	Amyl Nitrite
DB15171	0.159142	Tirzepatide
DB12147	0.160106	Erdafitinib
DB12483	0.161178	Copanlisib
DB01068	0.161552	Clonazepam
DB00115	0.161963	Cyanocobalamin
DB00309	0.162942	Vindesine
DB01006	0.162988	Letrozole
DB00929	0.166614	Misoprostol
DB08870	0.166651	Brentuximab vedotin
DB00320	0.166933	Dihydroergotamine
DB01004	0.167168	Ganciclovir
DB09090	0.167578	Pinaverium
DB11598	0.169095	Antithrombin III human
DB00040	0.169809	Glucagon
DB13144	0.17148	Lenograstim
DB00435	0.172357	Nitric Oxide
DB00528	0.172897	Lercanidipine
DB13952	0.172996	Estradiol acetate
DB00220	0.173233	Nelfinavir
DB05259	0.17324	Glatiramer
DB05829	0.173448	Parathyroid hormone
DB00399	0.175896	Zoledronic acid
DB00425	0.176513	Zolpidem
DB00927	0.176545	Famotidine
DB12474	0.176834	Lynestrenol
DB16691	0.178593	Nirmatrelvir
DB01263	0.179202	Posaconazole
DB14575	0.180613	Eslicarbazepine
DB01595	0.182077	Nitrazepam
DB01167	0.18246	Itraconazole
DB08882	0.182593	Linagliptin
DB13200	0.182692	Lipegfilgrastim
DB11730	0.183519	Ribociclib
DB15001	0.184425	Eflapegrastim
DB09083	0.184524	Ivabradine
DB00735	0.18455	Naftifine
DB11817	0.184805	Baricitinib
DB03175	0.185992	Propyl alcohol
DB11328	0.18913	Tetradecyl hydrogen sulfate (ester)
DB09325	0.190074	Sodium fluoride
DB00571	0.190864	Propranolol
DB04953	0.191038	Ezogabine
DB00617	0.191417	Paramethadione
DB00495	0.19739	Zidovudine
DB00418	0.197575	Secobarbital
DB13170	0.198539	Plecanatide
DB12240	0.198657	Polatuzumab vedotin
DB00867	0.200783	Ritodrine
DB08895	0.201628	Tofacitinib
DB00618	0.201844	Demeclocycline
DB06717	0.208332	Fosaprepitant
DB11300	0.208485	Thrombin
DB09148	0.208803	Florbetaben (18F)
DB06335	0.209397	Saxagliptin
DB00994	0.210034	Neomycin
DB08897	0.210381	Aclidinium
DB06196	0.210902	Icatibant
DB15067	0.212125	Volanesorsen
DB06709	0.21384	Methacholine
DB08828	0.214309	Vismodegib
DB01591	0.214441	Solifenacin
DB01189	0.214607	Desflurane
DB00993	0.217951	Azathioprine
DB00305	0.220558	Mitomycin
DB13007	0.221371	Enfortumab vedotin
DB00445	0.22374	Epirubicin
DB12161	0.225076	Deutetrabenazine
DB12023	0.225079	Benralizumab
DB06714	0.225598	Propylhexedrine
DB04840	0.226639	Debrisoquine
DB00360	0.227722	Sapropterin
DB04842	0.229843	Fluspirilene
DB08881	0.230642	Vemurafenib
DB00230	0.231553	Pregabalin
DB15133	0.232903	Tepotinib
DB06317	0.233564	Elotuzumab
DB01914	0.234172	D-glucose
DB11828	0.237182	Neratinib
DB11181	0.240971	Homatropine
DB13954	0.242174	Estradiol cypionate
DB14984	0.243546	Casimersen
DB01623	0.245175	Thiothixene
DB13955	0.245269	Estradiol dienanthate
DB00699	0.245701	Nicergoline
DB00625	0.246824	Efavirenz
DB01218	0.247494	Halofantrine
DB00518	0.247939	Albendazole
DB00143	0.250143	Glutathione
DB09341	0.252208	Dextrose, unspecified form
DB06751	0.252511	Drotaverine
DB01627	0.252741	Lincomycin
DB01117	0.255822	Atovaquone
DB00091	0.258742	Cyclosporine
DB00792	0.259872	Tripelennamine
DB01229	0.260455	Paclitaxel
DB09080	0.262082	Olodaterol
DB04224	0.262104	Oleic Acid
DB01436	0.262914	Alfacalcidol
DB09033	0.263167	Vedolizumab
DB15456	0.264591	Vericiguat
DB13953	0.265937	Estradiol benzoate
DB16226	0.266278	Maralixibat
DB00464	0.268048	Sodium tetradecyl sulfate
DB00027	0.269116	Gramicidin D
DB16165	0.272432	Finerenone
DB09154	0.274302	Sodium citrate
DB09287	0.276739	Polyethylene glycol
DB01381	0.277582	Ginkgo biloba
DB14481	0.278029	Calcium phosphate dihydrate
DB00881	0.278308	Quinapril
DB01190	0.278467	Clindamycin
DB14509	0.279256	Lithium carbonate
DB06237	0.280253	Avanafil
DB12612	0.281949	Ozanimod
DB12235	0.282125	Estetrol
DB11963	0.285684	Dacomitinib
DB13781	0.286812	Xamoterol
DB01608	0.287405	Periciazine
DB00689	0.287853	Cephaloglycin
DB01339	0.288469	Vecuronium
DB13956	0.289427	Estradiol valerate
DB06779	0.289655	Dalteparin
DB00758	0.289946	Clopidogrel
DB00749	0.290588	Etodolac
DB00371	0.290999	Meprobamate
DB01428	0.292781	Oxybenzone
DB08842	0.292782	Acetylcarnitine
DB04846	0.29589	Celiprolol
DB00243	0.295998	Ranolazine
DB06780	0.297298	Desoxycorticosterone acetate
DB11738	0.298325	Rilmenidine
DB09160	0.298382	Technetium Tc-99m tetrofosmin
DB14512	0.300666	Mometasone furoate
DB00710	0.301963	Ibandronate
DB00437	0.30218	Allopurinol
DB15035	0.303016	Zanubrutinib
DB08877	0.303573	Ruxolitinib
DB00833	0.305169	Cefaclor
DB00426	0.305362	Famciclovir
DB11386	0.305427	Chlorobutanol
DB00207	0.305802	Azithromycin
DB12328	0.305854	Cantharidin
DB08995	0.307094	Diosmin
DB11327	0.307116	Dipyrithione
DB12887	0.307942	Tazemetostat
DB14845	0.309429	Filgotinib
DB00517	0.312426	Anisotropine methylbromide
DB00924	0.313844	Cyclobenzaprine
DB00531	0.315842	Cyclophosphamide
DB12035	0.316127	Sarecycline
DB00462	0.319251	Methscopolamine bromide
DB00224	0.320818	Indinavir
DB00421	0.320993	Spironolactone
DB00467	0.321615	Enoxacin
DB06174	0.322464	Noscapine
DB06822	0.324038	Tinzaparin
DB01059	0.325638	Norfloxacin
DB00804	0.326494	Dicyclomine
DB11796	0.327007	Fostemsavir
DB09568	0.327252	Omega-3-carboxylic acids
DB00263	0.329035	Sulfisoxazole
DB00142	0.329377	Glutamic acid
DB00968	0.329716	Methyldopa
DB01268	0.329886	Sunitinib
DB00865	0.330491	Benzphetamine
DB00012	0.33071	Darbepoetin alfa
DB00383	0.331464	Oxyphencyclimine
DB00119	0.332343	Pyruvic acid
DB01616	0.332882	Alverine
DB11219	0.333187	Enzacamene
DB00812	0.3342	Phenylbutazone
DB00891	0.334371	Sulfapyridine
DB11611	0.334545	Lifitegrast
DB01039	0.337185	Fenofibrate
DB04951	0.337234	Pirfenidone
DB14033	0.33726	Acetyl sulfisoxazole
DB00839	0.338037	Tolazamide
DB01114	0.338467	Chlorpheniramine
DB01164	0.338871	Calcium chloride
DB00543	0.339438	Amoxapine
DB00946	0.339639	Phenprocoumon
DB12941	0.341182	Darolutamide
DB05889	0.341767	Inotuzumab ozogamicin
DB00829	0.341769	Diazepam
DB09049	0.342399	Naloxegol
DB00066	0.342461	Follitropin
DB13136	0.343012	Fluindione
DB00448	0.343371	Lansoprazole
DB00196	0.344599	Fluconazole
DB00444	0.348484	Teniposide
DB04835	0.349771	Maraviroc
DB00819	0.349839	Acetazolamide
DB08824	0.350195	Ioflupane I-123
DB00717	0.352253	Norethisterone
DB00094	0.352645	Urofollitropin
DB06823	0.352838	Tiopronin
DB01069	0.354635	Promethazine
DB00214	0.355033	Torasemide
DB00491	0.355418	Miglitol
DB11820	0.356351	Nifurtimox
DB01020	0.358344	Isosorbide mononitrate
DB00925	0.360029	Phenoxybenzamine
DB01203	0.362277	Nadolol
DB00841	0.362323	Dobutamine
DB01023	0.362644	Felodipine
DB09535	0.362985	Octocrylene
DB00936	0.363433	Salicylic acid
DB00706	0.363828	Tamsulosin
DB11901	0.36429	Apalutamide
DB11952	0.364668	Duvelisib
DB09063	0.365575	Ceritinib
DB09107	0.365989	Methoxy polyethylene glycol-epoetin beta
DB00191	0.366382	Phentermine
DB00347	0.368774	Trimethadione
DB01101	0.370294	Capecitabine
DB09481	0.37139	Magnesium carbonate
DB06755	0.371433	Beta carotene
DB08896	0.372002	Regorafenib
DB00834	0.37208	Mifepristone
DB06789	0.372833	Hydroxyprogesterone caproate
DB12001	0.373976	Abemaciclib
DB00315	0.374016	Zolmitriptan
DB03166	0.374274	Acetic acid
DB00783	0.374944	Estradiol
DB00016	0.375439	Erythropoietin
DB01009	0.375454	Ketoprofen
DB11942	0.375826	Selinexor
DB00114	0.375875	Pyridoxal phosphate
DB00731	0.3771	Nateglinide
DB08868	0.380057	Fingolimod
DB01219	0.382083	Dantrolene
DB06249	0.383443	Arzoxifene
DB00562	0.384352	Benzthiazide
DB13133	0.384443	Von Willebrand factor human
DB15011	0.384673	Avacopan
DB09066	0.385985	Corifollitropin alfa
DB01045	0.386283	Rifampicin
DB04920	0.3871	Clevidipine
DB11348	0.387659	Calcium Phosphate
DB03088	0.38779	Pidolic acid
DB06155	0.38801	Rimonabant
DB00890	0.388895	Dienestrol
DB01333	0.390183	Cefradine
DB00818	0.392483	Propofol
DB00393	0.393482	Nimodipine
DB09342	0.39466	Propoxycaine
DB00325	0.396482	Nitroprusside
DB09072	0.400741	Sodium oxybate
DB08864	0.403109	Rilpivirine
DB08894	0.405508	Peginesatide
DB00785	0.406497	Cryptenamine
DB01173	0.4066	Orphenadrine
DB00487	0.407441	Pefloxacin
DB11689	0.407776	Selumetinib
DB14914	0.413358	Flortaucipir F-18
DB00211	0.413368	Midodrine
DB00897	0.415658	Triazolam
DB06119	0.417014	Cenobamate
DB06401	0.417523	Bazedoxifene
DB01086	0.419746	Benzocaine
DB00401	0.420661	Nisoldipine
DB00850	0.421198	Perphenazine
DB00199	0.422511	Erythromycin
DB08814	0.4249	Triflusal
DB09502	0.425336	Fludeoxyglucose (18F)
DB00557	0.427316	Hydroxyzine
DB12532	0.429292	Oxetacaine
DB09436	0.429858	Technetium Tc-99m succimer
DB00811	0.432256	Ribavirin
DB09269	0.433057	Phenylacetic acid
DB00257	0.43318	Clotrimazole
DB08889	0.437393	Carfilzomib
DB09046	0.438268	Metreleptin
DB11590	0.44168	Thimerosal
DB11652	0.442463	Tucatinib
DB00501	0.442662	Cimetidine
DB00458	0.44565	Imipramine
DB16099	0.44644	Avalglucosidase alfa
DB09327	0.448077	Tegafur-uracil
DB01089	0.449621	Deserpidine
DB05316	0.451067	Pimavanserin
DB01336	0.451198	Metocurine
DB01030	0.45205	Topotecan
DB11986	0.45237	Entrectinib
DB01277	0.453285	Mecasermin
DB14881	0.45464	Oliceridine
DB00884	0.455172	Risedronic acid
DB08918	0.455399	Levomilnacipran
DB01174	0.455503	Phenobarbital
DB00953	0.456777	Rizatriptan
DB01116	0.45853	Trimethaphan
DB00482	0.458932	Celecoxib
DB00158	0.459523	Folic acid
DB00109	0.462507	Enfuvirtide
DB14046	0.465182	Dichlorobenzene
DB11700	0.466304	Setmelanotide
DB14109	0.468568	alpha-Arbutin
DB11278	0.468614	DL-Methylephedrine
DB09205	0.469631	Moxisylyte
DB13946	0.471617	Testosterone undecanoate
DB00169	0.472136	Cholecalciferol
DB06186	0.473876	Ipilimumab
DB00239	0.476278	Oxiconazole
DB00608	0.476331	Chloroquine
DB00888	0.477274	Mechlorethamine
DB00853	0.478119	Temozolomide
DB11771	0.481138	Tremelimumab
DB01544	0.482702	Flunitrazepam
DB12499	0.484021	Clascoterone
DB01192	0.484712	Oxymorphone
DB14700	0.486028	Damoctocog alfa pegol
DB00613	0.487266	Amodiaquine
DB01085	0.488577	Pilocarpine
DB00970	0.489178	Dactinomycin
DB00716	0.489252	Nedocromil
DB09242	0.489266	Moxonidine
DB05812	0.490583	Abiraterone
DB00527	0.491728	Cinchocaine
DB00112	0.492349	Bevacizumab
DB01113	0.493851	Papaverine
DB01337	0.493984	Pancuronium
DB08908	0.49506	Dimethyl fumarate
DB06282	0.49506	Levocetirizine
DB06403	0.49621	Ambrisentan
DB00941	0.496277	Hexafluronium
DB11580	0.49715	Ravulizumab
DB00728	0.498763	Rocuronium
DB13173	0.500411	Cerliponase alfa
DB09071	0.500927	Tasimelteon
DB05294	0.500965	Vandetanib
DB00978	0.501256	Lomefloxacin
DB00165	0.501644	Pyridoxine
DB00814	0.50253	Meloxicam
DB00750	0.503512	Prilocaine
DB00359	0.505437	Sulfadiazine
DB15233	0.506684	Avapritinib
DB00836	0.50717	Loperamide
DB00765	0.507811	Metyrosine
DB06606	0.508277	Teplizumab
DB00192	0.512665	Indecainide
DB11166	0.512745	Antithrombin Alfa
DB03766	0.51318	Propanoic acid
DB11932	0.514296	Abametapir
DB00945	0.514409	Acetylsalicylic acid
DB00121	0.515284	Biotin
DB17083	0.515329	Linzagolix
DB04865	0.515689	Omacetaxine mepesuccinate
DB00317	0.515929	Gefitinib
DB00585	0.516312	Nizatidine
DB01159	0.51719	Halothane
DB00737	0.517912	Meclizine
DB08916	0.518765	Afatinib
DB00939	0.519295	Meclofenamic acid
DB01426	0.519777	Ajmaline
DB00916	0.525029	Metronidazole
DB01225	0.526087	Enoxaparin
DB08906	0.526813	Fluticasone furoate
DB00452	0.528365	Framycetin
DB05084	0.528744	Abaloparatide
DB01257	0.529215	Eculizumab
DB00494	0.533501	Entacapone
DB06285	0.533609	Teriparatide
DB00170	0.537035	Menadione
DB00497	0.539251	Oxycodone
DB00480	0.539542	Lenalidomide
DB16261	0.540882	Odevixibat
DB09421	0.544352	Protirelin
DB01232	0.544465	Saquinavir
DB04845	0.547621	Ixabepilone
DB00285	0.548233	Venlafaxine
DB13943	0.548278	Testosterone cypionate
DB01161	0.549515	Chloroprocaine
DB09085	0.549678	Tetracaine
DB00624	0.550276	Testosterone
DB00980	0.550615	Ramelteon
DB09117	0.553452	Paraldehyde
DB01196	0.559809	Estramustine
DB12245	0.561751	Triclabendazole
DB15303	0.565682	Faricimab
DB03904	0.566627	Urea
DB09167	0.567699	Dosulepin
DB11077	0.567766	Polyethylene glycol 400
DB00454	0.570966	Meperidine
DB00381	0.571353	Amlodipine
DB00908	0.571806	Quinidine
DB00368	0.572069	Norepinephrine
DB11799	0.572203	Bictegravir
DB00745	0.572611	Modafinil
DB06809	0.573814	Plerixafor
DB08872	0.575385	Gabapentin enacarbil
DB00024	0.575894	Thyrotropin alfa
DB13944	0.576495	Testosterone enanthate
DB08934	0.57685	Sofosbuvir
DB01056	0.577358	Tocainide
DB00738	0.579033	Pentamidine
DB00183	0.580341	Pentagastrin
DB01175	0.581936	Escitalopram
DB11943	0.583926	Delafloxacin
DB16536	0.584287	Birch bark extract
DB11642	0.584501	Pitolisant
DB08875	0.584605	Cabozantinib
DB00043	0.588742	Omalizumab
DB00951	0.595977	Isoniazid
DB12329	0.596153	Eravacycline
DB00387	0.597864	Procyclidine
DB11059	0.598726	Carboxymethylcellulose
DB01261	0.598973	Sitagliptin
DB00952	0.600906	Naratriptan
DB15694	0.60093	Cedazuridine
DB00292	0.601792	Etomidate
DB08883	0.604777	Perampanel
DB00910	0.610598	Paricalcitol
DB00364	0.610694	Sucralfate
DB16236	0.611348	Mitapivat
DB06813	0.611614	Pralatrexate
DB14962	0.61214	Trastuzumab deruxtecan
DB01276	0.614191	Exenatide
DB06787	0.614934	Hexocyclium
DB00809	0.616011	Tropicamide
DB00934	0.616305	Maprotiline
DB11182	0.616665	Rose bengal
DB09079	0.618439	Nintedanib
DB00651	0.620917	Dyphylline
DB01234	0.622616	Dexamethasone
DB13867	0.623289	Fluticasone
DB11581	0.62458	Venetoclax
DB01253	0.624606	Ergometrine
DB00661	0.626034	Verapamil
DB15593	0.626476	Golodirsen
DB01282	0.626993	Carbetocin
DB01063	0.627603	Acetophenazine
DB09074	0.62789	Olaparib
DB00588	0.628999	Fluticasone propionate
DB00227	0.630038	Lovastatin
DB16694	0.630399	Pegcetacoplan
DB01072	0.631076	Atazanavir
DB11619	0.633026	Gestrinone
DB00302	0.634364	Tranexamic acid
DB06772	0.634423	Cabazitaxel
DB12872	0.635728	Vonicog alfa
DB16820	0.637093	Letibotulinumtoxina
DB01135	0.638157	Doxacurium
DB00353	0.638436	Methylergometrine
DB00590	0.638576	Doxazosin
DB06643	0.640968	Denosumab
DB00307	0.641415	Bexarotene
DB11256	0.641699	Levomefolic acid
DB01610	0.642077	Valganciclovir
DB01029	0.643486	Irbesartan
DB04946	0.644457	Iloperidone
DB06413	0.645054	Armodafinil
DB00895	0.649506	Benzylpenicilloyl polylysine
DB00775	0.651576	Tirofiban
DB14864	0.654467	Brolucizumab
DB14649	0.65539	Dexamethasone acetate
DB00882	0.657576	Clomifene
DB06218	0.657707	Lacosamide
DB00392	0.65986	Profenamine
DB01127	0.660732	Econazole
DB08884	0.668491	Gadoxetic acid
DB00539	0.669024	Toremifene
DB00136	0.670125	Calcitriol
DB00671	0.673185	Cefixime
DB00845	0.673346	Clofazimine
DB10770	0.674736	Foreskin fibroblast (neonatal)
DB01112	0.67662	Cefuroxime
DB00610	0.678528	Metaraminol
DB04895	0.683494	Pegaptanib
DB11574	0.683782	Elbasvir
DB00270	0.684293	Isradipine
DB14723	0.686112	Larotrectinib
DB00887	0.686916	Bumetanide
DB10772	0.687817	Foreskin keratinocyte (neonatal)
DB01270	0.689526	Ranibizumab
DB01619	0.689701	Phenindamine
DB00427	0.689856	Triprolidine
DB00063	0.690068	Eptifibatide
DB00542	0.690749	Benazepril
DB11087	0.690799	Pyrethrum extract
DB12020	0.692612	Tecovirimat
DB00641	0.697649	Simvastatin
DB00790	0.697802	Perindopril
DB00868	0.699445	Benzonatate
DB01198	0.700186	Zopiclone
DB01285	0.700538	Corticotropin
DB09078	0.700932	Lenvatinib
DB00781	0.702155	Polymyxin B
DB00406	0.702408	Gentian violet cation
DB06202	0.702462	Lasofoxifene
DB11094	0.703594	Vitamin D
DB14185	0.704066	Aripiprazole lauroxil
DB01151	0.705673	Desipramine
DB09460	0.706615	Sodium carbonate
DB01003	0.707162	Cromoglicic acid
DB00586	0.707401	Diclofenac
DB09073	0.707432	Palbociclib
DB08936	0.709473	Chlorcyclizine
DB04574	0.709489	Estrone sulfate
DB11601	0.709675	Tuberculin purified protein derivative
DB09570	0.709926	Ixazomib
DB11193	0.711137	Papain
DB01000	0.711256	Cyclacillin
DB01054	0.7117	Nitrendipine
DB06213	0.711927	Regadenoson
DB02772	0.712356	Sucrose
DB09020	0.712858	Bisacodyl
DB13874	0.713715	Enasidenib
DB00541	0.715067	Vincristine
DB00195	0.716556	Betaxolol
DB00822	0.718397	Disulfiram
DB14528	0.719361	Chromium gluconate
DB01413	0.719826	Cefepime
DB00713	0.720836	Oxacillin
DB09300	0.720901	Butylscopolamine
DB01220	0.723717	Rifaximin
DB12498	0.72725	Mogamulizumab
DB00675	0.729892	Tamoxifen
DB11613	0.730383	Velpatasvir
DB01248	0.73251	Docetaxel
DB00298	0.73532	Dapiprazole
DB14530	0.735539	Chromous sulfate
DB11130	0.736814	Opium
DB06712	0.737319	Nilvadipine
DB09274	0.737405	Artesunate
DB04339	0.739856	Carbocisteine
DB11837	0.742075	Osilodrostat
DB06589	0.74531	Pazopanib
DB00772	0.74579	Malathion
DB09555	0.746699	Dexchlorpheniramine maleate
DB00394	0.748318	Beclomethasone dipropionate
DB05578	0.748427	Ramucirumab
DB00655	0.748587	Estrone
DB00129	0.749713	Ornithine
DB00379	0.750131	Mexiletine
DB01011	0.752648	Metyrapone
DB00736	0.753778	Esomeprazole
DB14520	0.757175	Tetraferric tricitrate decahydrate
DB00672	0.758867	Chlorpropamide
DB00350	0.759152	Minoxidil
DB08935	0.759495	Obinutuzumab
DB00723	0.760698	Methoxamine
DB01132	0.761667	Pioglitazone
DB00707	0.761839	Porfimer sodium
DB09329	0.764654	Antihemophilic factor (recombinant), PEGylated
DB06711	0.765385	Naphazoline
DB00950	0.767016	Fexofenadine
DB00252	0.767384	Phenytoin
DB13997	0.768756	Baloxavir marboxil
DB09108	0.771463	Simoctocog alfa
DB00086	0.773044	Streptokinase
DB06650	0.775337	Ofatumumab
DB11988	0.778579	Ocrelizumab
DB00078	0.78249	Ibritumomab tiuxetan
DB01008	0.782548	Busulfan
DB00328	0.783446	Indomethacin
DB11136	0.78499	Chromium
DB00451	0.78825	Levothyroxine
DB11850	0.791594	Ublituximab
DB01182	0.792092	Propafenone
DB01211	0.79422	Clarithromycin
DB14529	0.795877	Chromium nicotinate
DB00780	0.796391	Phenelzine
DB11626	0.797015	Tasonermin
DB02659	0.798409	Cholic Acid
DB00434	0.798853	Cyproheptadine
DB00949	0.803815	Felbamate
DB00503	0.804541	Ritonavir
DB11606	0.804884	Susoctocog alfa
DB11853	0.806655	Relugolix
DB08910	0.808261	Pomalidomide
DB00176	0.813019	Fluvoxamine
DB00499	0.813301	Flutamide
DB14731	0.813972	Tagraxofusp
DB11098	0.816276	Potassium bicarbonate
DB06706	0.817019	Isometheptene
DB00640	0.817676	Adenosine
DB00996	0.819211	Gabapentin
DB06203	0.822871	Alogliptin
DB00754	0.823398	Ethotoin
DB00081	0.823414	Tositumomab
DB06081	0.82366	Caplacizumab
DB00182	0.823687	Amphetamine
DB01142	0.82577	Doxepin
DB11607	0.826322	Efmoroctocog alfa
DB06215	0.827302	Ferumoxytol
DB00284	0.82831	Acarbose
DB01280	0.82891	Nelarabine
DB00188	0.82893	Bortezomib
DB12698	0.829641	Ibalizumab
DB00692	0.829977	Phentolamine
DB01087	0.830213	Primaquine
DB00073	0.830473	Rituximab
DB00668	0.832954	Epinephrine
DB14527	0.833967	Chromic nitrate
DB12070	0.835171	Letermovir
DB08901	0.835206	Ponatinib
DB12095	0.84027	Telotristat ethyl
DB04573	0.840717	Estriol
DB04855	0.842146	Dronedarone
DB00366	0.842501	Doxylamine
DB12015	0.843157	Alpelisib
DB06262	0.843313	Droxidopa
DB00200	0.843579	Hydroxocobalamin
DB13893	0.843729	Crotalus adamanteus antivenin
DB11124	0.846223	Racepinephrine
DB03247	0.847434	Flavin mononucleotide
DB02266	0.849158	Flufenamic acid
DB00181	0.850519	Baclofen
DB01099	0.851849	Flucytosine
DB00216	0.852357	Eletriptan
DB01338	0.853876	Pipecuronium
DB00481	0.854244	Raloxifene
DB01625	0.864286	Isopropamide
DB00575	0.865338	Clonidine
DB16007	0.86569	Rurioctocog alfa pegol
DB09332	0.866055	Kappadione
DB00202	0.867147	Succinylcholine
DB09089	0.867561	Trimebutine
DB00279	0.868791	Liothyronine
DB00813	0.868897	Fentanyl
DB00281	0.875037	Lidocaine
DB06077	0.875643	Lumateperone
DB01367	0.876368	Rasagiline
DB14513	0.877538	Magnesium
DB00313	0.880157	Valproic acid
DB01296	0.884967	Glucosamine
DB00146	0.886126	Calcifediol
DB01176	0.887689	Cyclizine
DB00296	0.889295	Ropivacaine
DB00589	0.890523	Lisuride
DB13894	0.892409	Agkistrodon piscivorus antivenin
DB00712	0.89268	Flurbiprofen
DB00275	0.892692	Olmesartan
DB01708	0.892825	Prasterone
DB00715	0.893503	Paroxetine
DB15149	0.89388	Futibatinib
DB00398	0.89465	Sorafenib
DB13892	0.896293	Crotalus atrox antivenin
DB01224	0.898722	Quetiapine
DB01435	0.901761	Antipyrine
DB02300	0.902839	Calcipotriol
DB00075	0.904464	Muromonab
DB01226	0.90633	Mivacurium
DB00876	0.910833	Eprosartan
DB15434	0.912308	Mosunetuzumab
DB00468	0.915833	Quinine
DB00734	0.917788	Risperidone
DB01100	0.919382	Pimozide
DB01418	0.919772	Acenocoumarol
DB00892	0.920662	Oxybuprocaine
DB01018	0.920758	Guanfacine
DB03796	0.921482	Palmitic Acid
DB11235	0.921704	Thonzylamine
DB05239	0.922203	Cobimetinib
DB00568	0.923284	Cinnarizine
DB06691	0.924347	Mepyramine
DB16222	0.924554	Loncastuximab tesirine
DB08804	0.924627	Nandrolone decanoate
DB00179	0.925212	Masoprocol
DB11221	0.930511	Dioxybenzone
DB15093	0.93079	Somapacitan
DB00175	0.931247	Pravastatin
DB11712	0.933413	Tezacaftor
DB00889	0.938802	Granisetron
DB06594	0.939558	Agomelatine
DB04876	0.939736	Vildagliptin
DB00530	0.940615	Erlotinib
DB01235	0.943261	Levodopa
DB00424	0.944296	Hyoscyamine
DB09109	0.947872	Turoctocog alfa
DB00912	0.947884	Repaglinide
DB03619	0.948758	Deoxycholic acid
DB14019	0.953132	Fosnetupitant
DB00177	0.954326	Valsartan
DB09039	0.955357	Eliglustat
DB00835	0.955457	Brompheniramine
DB01181	0.957564	Ifosfamide
DB11274	0.959924	Dihydro-alpha-ergocryptine
DB00768	0.962154	Olopatadine
DB00441	0.962869	Gemcitabine
DB01237	0.965793	Bromodiphenhydramine
DB01095	0.966695	Fluvastatin
DB06212	0.969233	Tolvaptan
DB01118	0.969974	Amiodarone
DB00248	0.971155	Cabergoline
DB01267	0.975051	Paliperidone
DB01171	0.975658	Moclobemide
DB09064	0.976068	Ciprofibrate
DB16390	0.977254	Mobocertinib
DB01070	0.977427	Dihydrotachysterol
DB15442	0.978661	Trilaciclib
DB00208	0.982341	Ticlopidine
DB00696	0.98279	Ergotamine
DB01115	0.983143	Nifedipine
DB01262	0.98748	Decitabine
DB06719	0.987665	Buserelin
DB01406	0.992794	Danazol
DB09270	0.993155	Ubidecarenone
DB16732	0.997605	Tisotumab vedotin
DB01184	0.997827	Domperidone
DB00540	0.997911	Nortriptyline
DB13961	1.001	Fish oil
DB09030	1.00115	Vorapaxar
DB08818	1.00195	Hyaluronic acid
DB01081	1.00529	Diphenoxylate
DB00831	1.00919	Trifluoperazine
DB00602	1.01048	Ivermectin
DB12278	1.01437	Propiverine
DB00872	1.01902	Conivaptan
DB08604	1.01941	Triclosan
DB01392	1.01972	Yohimbine
DB00469	1.02051	Tenoxicam
DB05260	1.02175	Gallium nitrate
DB00824	1.02535	Enprofylline
DB00656	1.02706	Trazodone
DB00928	1.02731	Azacitidine
DB09422	1.02938	Soybean oil
DB01247	1.03318	Isocarboxazid
DB14738	1.03524	Turoctocog alfa pegol
DB00673	1.03539	Aprepitant
DB00280	1.03621	Disopyramide
DB14761	1.03885	Remdesivir
DB11936	1.04219	Bempedoic acid
DB00564	1.04252	Carbamazepine
DB00120	1.04526	Phenylalanine
DB00014	1.04532	Goserelin
DB00151	1.04729	Cysteine
DB02703	1.04789	Fusidic acid
DB00321	1.0481	Amitriptyline
DB09258	1.04862	Bemiparin
DB05351	1.0511	Dexlansoprazole
DB00054	1.05111	Abciximab
DB09052	1.05169	Blinatumomab
DB09213	1.05241	Dexibuprofen
DB06414	1.05294	Etravirine
DB03017	1.05426	Lauric acid
DB00246	1.05556	Ziprasidone
DB09054	1.05706	Idelalisib
DB13179	1.0571	Troleandomycin
DB09212	1.05828	Loxoprofen
DB01626	1.05883	Pargyline
DB00773	1.05996	Etoposide
DB00857	1.06229	Terbinafine
DB11113	1.06512	Castor oil
DB00408	1.06515	Loxapine
DB01250	1.06941	Olsalazine
DB13873	1.07159	Fenofibric acid
DB09120	1.07161	Zucapsaicin
DB00440	1.08146	Trimethoprim
DB00788	1.08261	Naproxen
DB11842	1.08382	Angiotensin II
DB08439	1.08651	Parecoxib
DB00002	1.08764	Cetuximab
DB01233	1.08787	Metoclopramide
DB00242	1.08801	Cladribine
DB14569	1.09067	Tedizolid
DB12159	1.09201	Dupilumab
DB01254	1.09863	Dasatinib
DB00509	1.10013	Dextrothyroxine
DB00268	1.10062	Ropinirole
DB06774	1.10104	Capsaicin
DB00022	1.10198	Peginterferon alfa-2b
DB01012	1.10438	Cinacalcet
DB01183	1.1045	Naloxone
DB01583	1.10752	Liotrix
DB00987	1.10853	Cytarabine
DB01073	1.109	Fludarabine
DB11757	1.11291	Istradefylline
DB00396	1.11348	Progesterone
DB11633	1.11495	Isavuconazole
DB01166	1.11581	Cilostazol
DB00504	1.11726	Levallorphan
DB00550	1.12021	Propylthiouracil
DB00913	1.12152	Anileridine
DB01628	1.12574	Etoricoxib
DB00682	1.12662	Warfarin
DB09042	1.13221	Tedizolid phosphate
DB15091	1.13461	Upadacitinib
DB09019	1.13731	Bromhexine
DB00050	1.14095	Cetrorelix
DB05271	1.14251	Rotigotine
DB00722	1.14283	Lisinopril
DB00105	1.14366	Interferon alfa-2b
DB06083	1.14533	Tapinarof
DB00721	1.14742	Procaine
DB11791	1.15066	Capmatinib
DB01026	1.15088	Ketoconazole
DB06784	1.15173	Gallium citrate Ga-67
DB06217	1.15274	Vernakalant
DB01037	1.1604	Selegiline
DB12141	1.1622	Gilteritinib
DB06234	1.16259	Maribavir
DB08834	1.16354	Tauroursodeoxycholic acid
DB00508	1.16362	Triflupromazine
DB13615	1.16457	Mifamurtide
DB05109	1.16478	Trabectedin
DB00018	1.16611	Interferon alfa-n3
DB03756	1.16752	Doconexent
DB09097	1.1676	Quinagolide
DB09183	1.16774	Dasabuvir
DB00233	1.16918	Aminosalicylic acid
DB00011	1.17058	Interferon alfa-n1
DB14642	1.17259	Lypressin
DB15822	1.1771	Pralsetinib
DB01050	1.17752	Ibuprofen
DB00110	1.18028	Palivizumab
DB11732	1.18205	Lasmiditan
DB00008	1.18903	Peginterferon alfa-2a
DB06777	1.19665	Chenodeoxycholic acid
DB00330	1.19717	Ethambutol
DB00363	1.20054	Clozapine
DB00998	1.20089	Frovatriptan
DB09297	1.20292	Paritaprevir
DB00935	1.20493	Oxymetazoline
DB14502	1.20935	Sodium phosphate, dibasic
DB00069	1.20991	Interferon alfacon-1
DB13257	1.21072	Ferrous sulfate anhydrous
DB00688	1.2179	Mycophenolate mofetil
DB11605	1.21816	Myrrh
DB00201	1.22037	Caffeine
DB00068	1.22258	Interferon beta-1b
DB06216	1.22309	Asenapine
DB00039	1.22436	Palifermin
DB00034	1.22834	Interferon alfa-2a
DB09216	1.22988	Tolfenamic acid
DB02638	1.23068	Terlipressin
DB00060	1.23246	Interferon beta-1a
DB00450	1.23504	Droperidol
DB04841	1.23549	Flunarizine
DB09449	1.24336	Sodium phosphate, monobasic
DB00498	1.24864	Phenindione
DB00714	1.25518	Apomorphine
DB01097	1.26138	Leflunomide
DB02789	1.26602	Pregnenolone
DB08931	1.27037	Riociguat
DB00193	1.27109	Tramadol
DB09131	1.27259	Cupric Chloride
DB00042	1.27286	Botulinum toxin type B
DB00726	1.27656	Trimipramine
DB05676	1.27844	Apremilast
DB09256	1.27994	Tegafur
DB00573	1.28573	Fenoprofen
DB09048	1.28661	Netupitant
DB00099	1.28933	Filgrastim
DB06791	1.29016	Lanreotide
DB00067	1.29187	Vasopressin
DB06663	1.29711	Pasireotide
DB00484	1.29824	Brimonidine
DB11827	1.3033	Ertugliflozin
DB08885	1.30489	Aflibercept
DB00698	1.3049	Nitrofurantoin
DB00286	1.31373	Conjugated estrogens
DB05381	1.31831	Histamine
DB00686	1.32011	Pentosan polysulfate
DB09059	1.32217	Atosiban
DB00636	1.32307	Clofibrate
DB14503	1.3239	Sodium phosphate, monobasic, unspecified form
DB01241	1.3239	Gemfibrozil
DB11979	1.32428	Elagolix
DB00316	1.32942	Acetaminophen
DB16650	1.33571	Deucravacitinib
DB00763	1.34038	Methimazole
DB09045	1.34689	Dulaglutide
DB13879	1.35168	Glecaprevir
DB00400	1.35304	Griseofulvin
DB00477	1.35707	Chlorpromazine
DB00161	1.36071	Valine
DB00354	1.36174	Buclizine
DB00918	1.36397	Almotriptan
DB05015	1.36642	Belinostat
DB00973	1.36811	Ezetimibe
DB01238	1.36939	Aripiprazole
DB00356	1.38405	Chlorzoxazone
DB09265	1.38673	Lixisenatide
DB01340	1.3892	Cilazapril
DB06626	1.38985	Axitinib
DB12332	1.39132	Rucaparib
DB04948	1.39326	Lofexidine
DB01656	1.39343	Roflumilast
DB09272	1.39415	Eluxadoline
DB04932	1.39539	Defibrotide
DB00019	1.39546	Pegfilgrastim
DB05990	1.40218	Obeticholic acid
DB00582	1.40295	Voriconazole
DB09043	1.40729	Albiglutide
DB09065	1.40993	Cobicistat
DB00213	1.41042	Pantoprazole
DB01223	1.41481	Aminophylline
DB01058	1.41571	Praziquantel
DB00669	1.41695	Sumatriptan
DB12151	1.42045	Brincidofovir
DB11614	1.42418	Rupatadine
DB11793	1.42535	Niraparib
DB06756	1.42919	Betaine
DB09102	1.43093	Daclatasvir
DB15102	1.43644	Pemigatinib
DB09477	1.43812	Enalaprilat
DB00964	1.44599	Apraclonidine
DB06290	1.44829	Simeprevir
DB01403	1.4483	Methotrimeprazine
DB04854	1.4484	Febuxostat
DB11363	1.45181	Alectinib
DB06204	1.45184	Tapentadol
DB00627	1.45248	Niacin
DB00135	1.4548	Tyrosine
DB01348	1.45989	Spirapril
DB01609	1.4619	Deferasirox
DB00486	1.4634	Nabilone
DB15494	1.46489	Edotreotide gallium Ga-68
DB06288	1.46712	Amisulpride
DB01022	1.46884	Phylloquinone
DB01586	1.4701	Ursodeoxycholic acid
DB06694	1.47099	Xylometazoline
DB11198	1.47228	Peppermint oil
DB01624	1.47311	Zuclopenthixol
DB00041	1.47646	Aldesleukin
DB00156	1.47674	Threonine
DB15719	1.48034	Belantamab mafodotin
DB00295	1.48055	Morphine
DB00691	1.48327	Moexipril
DB11133	1.48795	Omega-3 fatty acids
DB01136	1.49042	Carvedilol
DB00909	1.49372	Zonisamide
DB06736	1.49637	Aceclofenac
DB00519	1.51505	Trandolapril
DB00277	1.51764	Theophylline
DB00052	1.51927	Somatotropin
DB00377	1.52124	Palonosetron
DB13933	1.52147	Nonacog beta pegol
DB00327	1.52538	Hydromorphone
DB00058	1.5269	Alpha-1-proteinase inhibitor
DB06725	1.54566	Lornoxicam
DB12016	1.54742	Ponesimod
DB14999	1.54767	Human interferon beta
DB00141	1.55037	N-Acetylglucosamine
DB00724	1.55342	Imiquimod
DB15598	1.55511	Ferric maltol
DB01098	1.55647	Rosuvastatin
DB15305	1.55786	Risdiplam
DB00334	1.55801	Olanzapine
DB12500	1.55913	Fedratinib
DB01281	1.56612	Abatacept
DB01399	1.5678	Salsalate
DB00420	1.57216	Promazine
DB04465	1.57572	Lactose
DB09100	1.57756	Thyroid, porcine
DB12597	1.57855	Asciminib
DB00178	1.58221	Ramipril
DB00492	1.58478	Fosinopril
DB06148	1.58557	Mianserin
DB01401	1.5873	Choline magnesium trisalicylate
DB00152	1.58753	Thiamine
DB01075	1.59068	Diphenhydramine
DB11886	1.59119	Infigratinib
DB00502	1.59129	Haloperidol
DB09296	1.59394	Ombitasvir
DB01600	1.60322	Tiaprofenic acid
DB00708	1.60653	Sufentanil
DB01002	1.61425	Levobupivacaine
DB13149	1.61526	Protein S human
DB12917	1.62141	Bimekizumab
DB09214	1.62213	Dexketoprofen
DB00457	1.62522	Prazosin
DB11995	1.62895	Avatrombopag
DB12543	1.62939	Samidorphan
DB11201	1.62942	Menthyl salicylate
DB06802	1.62985	Nepafenac
DB11323	1.63297	Glycol salicylate
DB11697	1.63428	Pacritinib
DB00752	1.63591	Tranylcypromine
DB00384	1.6424	Triamterene
DB06820	1.64439	Sulconazole
DB13074	1.64797	Macimorelin
DB01419	1.65534	Antrafenine
DB11071	1.65835	Phenyl salicylate
DB00777	1.66251	Propiomazine
DB06207	1.6688	Silodosin
DB06153	1.67016	Pizotifen
DB09027	1.67036	Ledipasvir
DB00033	1.6737	Interferon gamma-1b
DB13125	1.67968	Lusutrombopag
DB06681	1.68011	Belatacept
DB00132	1.68214	alpha-Linolenic acid
DB00977	1.68386	Ethinylestradiol
DB00455	1.68692	Loratadine
DB00162	1.68906	Vitamin A
DB15328	1.69201	Ubrogepant
DB11767	1.69446	Sarilumab
DB04540	1.695	Cholesterol
DB00007	1.70036	Leuprolide
DB00719	1.70295	Azatadine
DB04348	1.71181	Taurocholic acid
DB12364	1.7144	Betrixaban
DB00087	1.71503	Alemtuzumab
DB08879	1.71739	Belimumab
DB00991	1.71749	Oxaprozin
DB01217	1.7223	Anastrozole
DB03310	1.72505	Glutathione disulfide
DB13878	1.72555	Pibrentasvir
DB11079	1.73079	Trolamine salicylate
DB01393	1.73271	Bezafibrate
DB09330	1.73832	Osimertinib
DB08907	1.74337	Canagliflozin
DB11691	1.74431	Naldemedine
DB08860	1.74444	Pitavastatin
DB00697	1.74669	Tizanidine
DB00036	1.74698	Coagulation factor VIIa Recombinant Human
DB13192	1.752	Antihemophilic factor human
DB06699	1.75321	Degarelix
DB16220	1.75478	Lonapegsomatropin
DB00471	1.75683	Montelukast
DB06803	1.75874	Niclosamide
DB00711	1.76188	Diethylcarbamazine
DB09141	1.77578	Protamine sulfate
DB13783	1.77655	Acemetacin
DB09291	1.78599	Rolapitant
DB11632	1.78602	Opicapone
DB12457	1.78648	Rimegepant
DB01558	1.78762	Bromazepam
DB11994	1.78933	Diacerein
DB00652	1.79482	Pentazocine
DB00704	1.79861	Naltrexone
DB00633	1.80189	Dexmedetomidine
DB00920	1.81005	Ketotifen
DB09038	1.81289	Empagliflozin
DB06688	1.82063	Sipuleucel-T
DB00972	1.82283	Azelastine
DB15685	1.82321	Selpercatinib
DB06016	1.82726	Cariprazine
DB00784	1.82738	Mefenamic acid
DB06448	1.82931	Lonafarnib
DB00800	1.83153	Fenoldopam
DB00388	1.83156	Phenylephrine
DB00250	1.83411	Dapsone
DB00569	1.83983	Fondaparinux
DB06770	1.84536	Benzyl alcohol
DB01303	1.84713	Oxtriphylline
DB13884	1.84981	Albutrepenonacog alfa
DB00966	1.8502	Telmisartan
DB00470	1.8703	Dronabinol
DB00851	1.88208	Dacarbazine
DB00338	1.89368	Omeprazole
DB00899	1.89505	Remifentanil
DB12713	1.89553	Sotagliflozin
DB00730	1.89614	Thiabendazole
DB09075	1.90499	Edoxaban
DB01452	1.92987	Diamorphine
DB00370	1.93508	Mirtazapine
DB00844	1.93565	Nalbuphine
DB13055	1.93746	Oteseconazole
DB00035	1.93944	Desmopressin
DB09209	1.94487	Pholcodine
DB16738	1.94705	Ciltacabtagene autoleucel
DB16655	1.94751	Teclistamab
DB01146	1.95667	Diphenylpyraline
DB01109	1.95909	Heparin
DB00796	1.96034	Candesartan cilexetil
DB00611	1.96179	Butorphanol
DB00854	1.96467	Levorphanol
DB00428	1.97517	Streptozocin
DB00461	1.97539	Nabumetone
DB00028	1.98043	Human immunoglobulin G
DB01221	1.98101	Ketamine
DB06274	1.98516	Alvimopan
DB01014	1.99468	Balsalazide
DB11760	1.99804	Talazoparib
DB00553	2.00712	Methoxsalen
DB06771	2.00717	Besifloxacin
DB00817	2.00836	Rosoxacin
DB00244	2.00982	Mesalazine
DB01155	2.024	Gemifloxacin
DB14018	2.0249	Bromotheophylline
DB00555	2.02759	Lamotrigine
DB00261	2.0298	Anagrelide
DB00215	2.03584	Citalopram
DB14041	2.03832	Fremanezumab
DB16665	2.04105	Idecabtagene vicleucel
DB13923	2.04198	Emicizumab
DB00108	2.04579	Natalizumab
DB00005	2.04932	Etanercept
DB06654	2.05215	Safinamide
DB01620	2.05358	Pheniramine
DB12945	2.05398	Dihydralazine
DB00341	2.05779	Cetirizine
DB11591	2.06256	Bilastine
DB08801	2.06942	Dimetindene
DB00465	2.07026	Ketorolac
[truncated: 187 more rows]
