# Supplementary material for: Peroxisomal interactome mapping enables network-based modelling of function and disease
Source: Life Sci Alliance. 2026 Jul 1;9(9):e202503562. doi: 10.26508/lsa.202503562 (PMC13324248; doi:10.26508/lsa.202503562)
Supplement: Supplementary file 5 [file LSA-2025-03562_Supplemental_Data_5.xlsx]

## Sheet: proteins_epressed_TiP
Symbol	n_TiP	n_expressed
HAO1	NA	1
PXT1	NA	1
ACOT12	NA	2
AGXT	NA	3
HAO2	NA	4
URAD	NA	4
BAAT	1	4
IDI2	1	4
CCDC33	2	8
ADH1A	1	8
UGT1A1	2	10
DAO	1	11
NOS2	1	12
PEX5L	NA	17
XDH	4	17
DHRS2	4	22
ABCD2	1	22
AOC1	5	23
FABP1	6	24
CPS1	5	24
HMGCS2	4	25
PLAAT1	3	25
ACSL6	1	26
PIPOX	3	27
ACOT4	2	33
FNDC5	6	35
MLYCD	5	35
TMEM35A	2	35
SLC27A2	3	36
CRYM	4	37
GPD1	9	38
SOD2	8	41
POMC	5	41
DDO	3	41
TYSND1	2	41
RXYLT1	5	43
SYT7	6	44
PEX11G	3	44
FAR2	3	45
LACC1	NA	48
PECR	7	48
DECR2	6	48
STING1	2	48
SZT2	NA	49
HK2	8	49
SAMD4A	7	49
EHHADH	6	49
MTARC2	6	49
MGST1	4	49
ACOX2	3	49
CAV1	3	49
NUDT12	3	49
ABCD1	2	49
PEX11A	2	49
MARF1	1	49
ABCD4	NA	50
AGPS	NA	50
PEX12	NA	50
PIK3C3	NA	50
ACSL1	10	50
MYO5A	9	50
PXMP2	9	50
TRIM37	9	50
HSDL2	8	50
ACAD11	7	50
ACSL4	7	50
ACSL5	7	50
AMACR	7	50
ECI2	7	50
GRHPR	7	50
PXMP4	7	50
VWA8	7	50
ACAT1	6	50
ATAD1	6	50
CYB5A	6	50
GLS	6	50
HK1	6	50
HMGCL	6	50
HMGCR	6	50
MAP2K2	6	50
MDH1	6	50
MTARC1	6	50
MUL1	6	50
MVK	6	50
NHERF1	6	50
RIDA	6	50
SCP2	6	50
ACOX1	5	50
AKAP11	5	50
CRAT	5	50
ECH1	5	50
EPHX2	5	50
HACL1	5	50
IDI1	5	50
ISOC1	5	50
LACTB2	5	50
LONP2	5	50
OXCT1	5	50
PEX10	5	50
PEX19	5	50
PEX26	5	50
PEX3	5	50
PHYH	5	50
PLAAT3	5	50
PRDX1	5	50
SCCPDH	5	50
ABCD3	4	50
ACSL3	4	50
ALDH3A2	4	50
CAT	4	50
DHRS7B	4	50
FAR1	4	50
FDPS	4	50
G6PD	4	50
HSPD1	4	50
IDH1	4	50
IDH2	4	50
IMPDH2	4	50
MPV17	4	50
PEX14	4	50
RAB8B	4	50
TKT	4	50
ACAA1	3	50
ACOT1	3	50
ACSS1	3	50
ARF1	3	50
CNOT1	3	50
CROT	3	50
GNPAT	3	50
IDE	3	50
PEX1	3	50
SLC25A17	3	50
TMEM135	3	50
VAPA	3	50
VIM	3	50
ACAT2	2	50
ACOX3	2	50
CYB5R3	2	50
DHRS4	2	50
FIS1	2	50
HSD17B4	2	50
LDHA	2	50
MAVS	2	50
MFF	2	50
MVD	2	50
PAICS	2	50
PDIA6	2	50
PEX2	2	50
PEX5	2	50
PNPLA8	2	50
PTGR3	2	50
SOD1	2	50
TTC1	2	50
VPS13D	2	50
ABHD14B	1	50
ACBD4	1	50
ACBD5	1	50
ACOT8	1	50
ACTG1	1	50
DNM1L	1	50
GBF1	1	50
GSTK1	1	50
PEX11B	1	50
PEX13	1	50
PEX16	1	50
PEX6	1	50
PEX7	1	50
PMVK	1	50
PRDX5	1	50
RAB2A	1	50
RHOA	1	50
VAPB	1	50
