# Supplementary material for: Peroxisomal interactome mapping enables network-based modelling of function and disease
Source: Life Sci Alliance. 2026 Jul 1;9(9):e202503562. doi: 10.26508/lsa.202503562 (PMC13324248; doi:10.26508/lsa.202503562)
Supplement: Supplementary file 6 [file LSA-2025-03562_Supplemental_Data_6.xlsx]

## Sheet: Sheet1
	TiP LCC	random mean	random std	zscore	p_emp	p_emp_corr
duodenum	6	1.279	0.489	9.654	0.001	0.04995
thyroid gland	1	1.033	0.184	-0.179	1	50
amygdala	1	1.009	0.094	-0.095	1	50
retina	1	1.07	0.259	-0.27	1	50
testis	2	1.292	0.501	1.414	0.271	13.5365
cerebral cortex	1	1.045	0.207	-0.217	1	50
smooth muscle					1	50
cerebellum	1	1.01	0.109	-0.092	1	50
spinal cord	2	1.029	0.168	5.786	0.03	1.4985
midbrain	4	1.112	0.337	8.574	0.001	0.04995
epididymis	1	1.008	0.089	-0.09	1	50
bone marrow	2	1.162	0.384	2.18	0.157	7.84216
cervix					1	50
hippocampal formation	1	1.003	0.055	-0.055	1	50
tonsil	1	1.001	0.032	-0.032	1	50
tongue	13	1.422	0.58	19.976	0.001	0.04995
heart muscle	3	1.153	0.374	4.944	0.006	0.2997
prostate	1	1.004	0.063	-0.063	1	50
ovary	1	1.082	0.285	-0.288	1	50
appendix					1	50
fallopian tube	1	1.013	0.113	-0.115	1	50
stomach					1	50
small intestine	3	1.188	0.411	4.412	0.007	0.34965
colon	2	1.083	0.279	3.281	0.083	4.14585
esophagus	1	1.082	0.278	-0.295	1	50
salivary gland	2	1.006	0.077	12.871	0.007	0.34965
skin	1	1.007	0.083	-0.084	1	50
pituitary gland					1	50
hypothalamus	1	1.027	0.168	-0.161	1	50
pancreas	1	1.025	0.156	-0.16	1	50
liver	54	3.039	1.279	39.849	0.001	0.04995
adipose tissue	8	1.401	0.595	11.088	0.001	0.04995
breast	1	1.083	0.279	-0.297	1	50
lymph node					1	50
rectum	1	1.024	0.153	-0.157	1	50
basal ganglia	1	1.02	0.14	-0.143	1	50
skeletal muscle	21	1.935	0.659	28.914	0.001	0.04995
endometrium	1	1.001	0.032	-0.032	1	50
thymus					1	50
urinary bladder	1	1.009	0.104	-0.086	1	50
choroid plexus	4	1.677	0.749	3.102	0.022	1.0989
adrenal gland	6	1.243	0.473	10.052	0.001	0.04995
kidney	10	1.694	0.674	12.322	0.001	0.04995
parathyroid gland	6	1.035	0.194	25.546	0.001	0.04995
seminal vesicle	1	1.002	0.045	-0.045	1	50
lung	1	1.006	0.077	-0.078	1	50
placenta	1	1.002	0.045	-0.045	1	50
