# Supplementary material for: Peroxisomal interactome mapping enables network-based modelling of function and disease
Source: Life Sci Alliance. 2026 Jul 1;9(9):e202503562. doi: 10.26508/lsa.202503562 (PMC13324248; doi:10.26508/lsa.202503562)
Supplement: Supplementary file 7 [file LSA-2025-03562_Supplemental_Data_7.xlsx]

## Sheet: Sheet1
	n_TiP_per_lcc
PECR	6
PEX19	5
FNDC5	5
SOD2	5
HMGCL	5
ECI2	5
ECH1	5
ACAD11	5
SCP2	4
DECR2	4
PHYH	3
ACAA1	3
ATAD1	3
MLYCD	3
IDI1	3
ACOT1	3
ACSL4	2
PTGR3	2
PEX11A	2
ACOT4	2
PXMP4	2
MTARC2	2
PXMP2	2
PEX5	2
ALDH3A2	2
CRAT	2
SLC27A2	2
GNPAT	2
PEX11G	2
PEX3	2
DDO	2
FIS1	2
PRDX1	2
CAT	2
PEX10	2
TRIM37	2
TMEM135	2
ACOX1	2
AMACR	2
PIPOX	2
ACSL5	2
IDH1	1
MVK	1
ACBD5	1
BAAT	1
ABCD3	1
IDI2	1
PEX26	1
EPHX2	1
ABCD1	1
HSD17B4	1
ACAT1	1
ABCD2	1
SOD1	1
LDHA	1
SLC25A17	1
CCDC33	1
MPV17	1
IDE	1
PEX16	1
NUDT12	1
ACOX2	1
DHRS4	1
CROT	1
PEX13	1
EHHADH	1
DNM1L	1
GSTK1	1
PEX14	1
HACL1	1
PEX1	1
DAO	1
CNOT1	0
LACTB2	0
G6PD	0
HAO2	0
CPS1	0
PEX5L	0
MVD	0
CAV1	0
AGPS	0
IDH2	0
LACC1	0
TKT	0
MARF1	0
CYB5A	0
ACBD4	0
VPS13D	0
ABHD14B	0
MAP2K2	0
PLAAT3	0
RHOA	0
UGT1A1	0
ACOT12	0
DHRS7B	0
CRYM	0
PNPLA8	0
TMEM35A	0
ARF1	0
AKAP11	0
DHRS2	0
SCCPDH	0
OXCT1	0
URAD	0
PAICS	0
PMVK	0
SYT7	0
FAR2	0
PDIA6	0
PXT1	0
RAB2A	0
XDH	0
PEX12	0
FABP1	0
ACOX3	0
MFF	0
TTC1	0
TYSND1	0
PEX11B	0
MDH1	0
STING1	0
HAO1	0
RXYLT1	0
HMGCS2	0
HMGCR	0
ACTG1	0
PEX7	0
ISOC1	0
PEX6	0
ACSS1	0
RAB8B	0
ACAT2	0
VWA8	0
MYO5A	0
IMPDH2	0
AOC1	0
HK2	0
HK1	0
GBF1	0
RIDA	0
VAPA	0
ADH1A	0
ACSL1	0
ACSL3	0
NHERF1	0
POMC	0
SERHL	0
LONP2	0
HSDL2	0
SZT2	0
PLAAT1	0
ACOT8	0
ACSL6	0
VIM	0
GPD1	0
HSPD1	0
MTARC1	0
NOS2	0
MUL1	0
VAPB	0
PRDX5	0
FAR1	0
ABCD4	0
PEX2	0
CYB5R3	0
AGXT	0
GLS	0
FDPS	0
PIK3C3	0
GRHPR	0
MAVS	0
MGST1	0
SAMD4A	0
