# Supplementary material for: Peroxisomal interactome mapping enables network-based modelling of function and disease
Source: Life Sci Alliance. 2026 Jul 1;9(9):e202503562. doi: 10.26508/lsa.202503562 (PMC13324248; doi:10.26508/lsa.202503562)
Supplement: Supplementary file 8 [file LSA-2025-03562_Supplemental_Data_8.txt]

id	symbol	geneFunction
215	ABCD1	membrane; transporter
225	ABCD2	membrane; transporter
5825	ABCD3	membrane; transporter
5826	ABCD4	membrane; transporter; cobalamine
30	ACAA1	beta oxidation; matrix
84129	ACAD11	beta oxidation; matrix
91452	ACBD5	membrane; tether
641371	ACOT1	beta oxidation; matrix
122970	ACOT4	beta oxidation; matrix
10005	ACOT8	beta oxidation; bile acid synthesis; matrix
51	ACOX1	beta oxidation; matrix
8309	ACOX2	beta oxidation of prystanoyl CoA; bile acid synthesis; matrix
8310	ACOX3	beta oxidation of prystanoyl CoA; matrix
2182	ACSL4	beta oxidation; matrix
51703	ACSL5	beta oxidation; matrix
23305	ACSL6	beta oxidation; matrix
8540	AGPS	plasmalogen biosynthesis; membrane
189	AGXT	glyoxylate metabolism; matrix
224	ALDH3A2	alpha oxidation; membrane
23600	AMACR	beta oxidation of prystanoyl CoA; bile acid synthesis; matrix
84896	ATAD1	membrane; protein import; dislocation
570	BAAT	bile acid synthesis; matrix
847	CAT	ROS metabolism; matrix
1384	CRAT	beta oxidation; matrix
54677	CROT	beta oxidation; matrix
1610	DAO	glyoxylate metabolism; matrix
8528	DDO	glyoxylate metabolism; matrix
26063	DECR2	beta oxidation auxilliary; membrane
10901	DHRS4	retinoic acid signalling; matrix
10059	DNM1L	membrane; proliferation
1891	ECH1	beta oxidation auxilliary; matrix
10455	ECI2	beta oxidation auxilliary; matrix
1962	EHHADH	beta oxidation; matrix
2053	EPHX2	ROS metabolism; matrix
84188	FAR1	plasmalogen biosynthesis; membrane
55711	FAR2	plasmalogen biosynthesis; membrane
51024	FIS1	membrane; proliferation
252995	FNDC5	unknown
8443	GNPAT	plasmalogen biosynthesis; membrane
373156	GSTK1	ROS metabolism; matrix
26061	HACL1	alpha oxidation; matrix
54363	HAO1	glyoxylate metabolism; matrix
51179	HAO2	alpha oxidation; matrix
3155	HMGCL	amino acid metabolism; matrix
3156	HMGCR	cholesterol/isoprenoid biosynthesis; membrane
3295	HSD17B4	beta oxidation of prystanoyl CoA; bile acid synthesis
3416	IDE	signaling
3417	IDH1	beta oxidation; citric acid cycle
3422	IDI1	cholesterol/isoprenoid biosynthesis
91734	IDI2	cholesterol/isoprenoid biosynthesis
54996	MTARC2	ROS metabolism; nitrate metabolism
56947	MFF	membrane; proliferation
23417	MLYCD	regulation of fatty acid oxidation
4358	MPV17	ROS metabolism
4598	MVK	cholesterol/isoprenoid biosynthesis
4843	NOS2	ROS metabolism; nitrate metabolism
83594	NUDT12	nicotinamide salvaging
55825	PECR	alpha oxidation
5189	PEX1	peroxin; membrane; protein import; dislocation
5192	PEX10	peroxin; membrane; protein import; ubiquitination
8800	PEX11A	peroxin; membrane; proliferation
8799	PEX11B	peroxin; membrane; proliferation
92960	PEX11G	peroxin; membrane; proliferation
5193	PEX12	peroxin; membrane; protein import; ubiquitination
5194	PEX13	peroxin; membrane; protein import; docking and translocation
5195	PEX14	peroxin; membrane; protein import; docking and translocation
9409	PEX16	peroxin; membrane; protein import
5824	PEX19	peroxin; membrane; protein import
5828	PEX2	peroxin; membrane; protein import; ubiquitination
55670	PEX26	peroxin; membrane; protein import; dislocation
8504	PEX3	peroxin; membrane; protein import
5830	PEX5	peroxin; membrane; protein import; docking and translocation
5190	PEX6	peroxin; membrane; protein import; dislocation
5191	PEX7	peroxin; membrane; protein import; docking and translocation
5264	PHYH	alpha oxidation
51268	PIPOX	amino acid metabolism
10654	PMVK	cholesterol/isoprenoid biosynthesis
5052	PRDX1	ROS metabolism
25824	PRDX5	ROS metabolism
5827	PXMP2	membrane; glyoxylate metabolism
11264	PXMP4	membrane
222659	PXT1	unknown
6342	SCP2	beta oxidation
94009	SERHL	unknown
10478	SLC25A17	membrane; transporter
11001	SLC27A2	plasmalogen biosynthesis; alpha oxidation; membrane
6647	SOD1	ROS metabolism
6648	SOD2	ROS metabolism
65084	TMEM135	fission
4591	TRIM37	ubiquitination
219743	TYSND1	processing
284273	PTGR3	regulation of fat cell differentiation
