# Supplementary material for: Peroxisomal interactome mapping enables network-based modelling of function and disease
Source: Life Sci Alliance. 2026 Jul 1;9(9):e202503562. doi: 10.26508/lsa.202503562 (PMC13324248; doi:10.26508/lsa.202503562)
Supplement: Supplementary file 9 [file LSA-2025-03562_Supplemental_Data_9.txt]

TiP	tissue	pex_interactor
A2M	liver	FIS1
A2M	lung	FIS1
A2M	urinary bladder	FIS1
AARS1	cerebral cortex	SOD1
ABL1	colon	CAV1, MAVS, PRDX1
ABL1	urinary bladder	CAV1, MAVS, PRDX1
ABL2	adipose tissue	CAV1
ABL2	cerebellum	CAV1
ABL2	gallbladder	CAV1
ABL2	retina	CAV1
ACACB	adipose tissue	PEX14
ACACB	liver	PEX14
ACACB	skeletal muscle	PEX14
ACACB	tongue	PEX14
ACACB	heart muscle	PEX14
ACACB	breast	PEX14
ACACB	colon	PEX14
ACLY	adipose tissue	DNM1L
ACLY	prostate	DNM1L
ACO2	parathyroid gland	SOD1
ACO2	skeletal muscle	SOD1
ACO2	cerebral cortex	SOD1
ACO2	tongue	SOD1
ACO2	heart muscle	SOD1
ACTB	smooth muscle	EHHADH, ACTG1
ACTB	colon	EHHADH, ACTG1
ACTB	endometrium	EHHADH, ACTG1
ACTN1	smooth muscle	DNM1L
ACTN1	seminal vesicle	DNM1L
ACTN1	colon	DNM1L
ACTN1	endometrium	DNM1L
ACTN1	urinary bladder	DNM1L
ADAM10	thymus	PEX13
ADARB1	retina	EHHADH
ADARB1	lung	EHHADH
ADARB1	colon	EHHADH
ADARB1	urinary bladder	EHHADH
ADCY6	adipose tissue	VAPA
ADH5	liver	PRDX1
ADRB2	adipose tissue	NHERF1, VAPA, CRYM, PRDX1
ADRB2	skin	NHERF1, VAPA, CRYM, PRDX1
ADRB2	lung	NHERF1, VAPA, CRYM, PRDX1
ADRB2	breast	NHERF1, VAPA, CRYM, PRDX1
AP1B1	parathyroid gland	ARF1
AP2B1	parathyroid gland	VAPB, PEX26, SOD1
AP2B1	cerebral cortex	VAPB, PEX26, SOD1
TLE5	cerebellum	VIM
TLE5	cerebral cortex	VIM
AHCY	kidney	DNM1L
AHCY	liver	DNM1L
AHCY	ovary	DNM1L
AHCY	esophagus	DNM1L
AHCY	pancreas	DNM1L
AK2	kidney	SOD1, VIM
AK2	liver	SOD1, VIM
AK2	skeletal muscle	SOD1, VIM
AK2	tongue	SOD1, VIM
AKT1	adrenal gland	VIM, ACAT2, IMPDH2
AKT1	liver	VIM, ACAT2, IMPDH2
AKT1	heart muscle	VIM, ACAT2, IMPDH2
AKT1	pancreas	VIM, ACAT2, IMPDH2
ALDOA	choroid plexus	DNM1L, SOD1
ALDOA	parathyroid gland	DNM1L, SOD1
ALDOA	esophagus	DNM1L, SOD1
ALDOA	skeletal muscle	DNM1L, SOD1
ALDOA	cerebral cortex	DNM1L, SOD1
ALDOA	tongue	DNM1L, SOD1
ALDOA	heart muscle	DNM1L, SOD1
AMPD2	pituitary gland	VIM
AMPD2	choroid plexus	VIM
SLC25A6	choroid plexus	VIM
SLC25A6	pancreas	VIM
ANXA1	adipose tissue	SOD1
ANXA1	cervix	SOD1
ANXA1	tonsil	SOD1
ANXA1	esophagus	SOD1
ANXA1	salivary gland	SOD1
ANXA1	placenta	SOD1
ANXA1	bone marrow	SOD1
ANXA1	vagina	SOD1
ANXA7	parathyroid gland	VIM
ANXA7	skeletal muscle	VIM
BIRC5	testis	PEX26
BIRC5	thymus	PEX26
BIRC5	bone marrow	PEX26
APLP1	pituitary gland	VIM
APLP1	amygdala	VIM
APLP1	basal ganglia	VIM
APLP1	midbrain	VIM
APLP1	cerebral cortex	VIM
APLP1	hypothalamus	VIM
APLP1	hippocampal formation	VIM
APLP1	spinal cord	VIM
APOD	adipose tissue	VAPA, MFF
APOD	choroid plexus	VAPA, MFF
APOD	breast	VAPA, MFF
APOE	kidney	ACTG1
APOE	adrenal gland	ACTG1
APOE	amygdala	ACTG1
APOE	liver	ACTG1
APOE	basal ganglia	ACTG1
APOE	midbrain	ACTG1
APOE	cerebral cortex	ACTG1
APOE	hypothalamus	ACTG1
APOE	hippocampal formation	ACTG1
APRT	skin	SOD1
APRT	esophagus	SOD1
FAS	adrenal gland	RHOA
FAS	ovary	RHOA
FAS	lung	RHOA
AQP1	adipose tissue	TRIM37
AQP1	kidney	TRIM37
AQP1	choroid plexus	TRIM37
AQP1	tongue	TRIM37
AQP1	lung	TRIM37
AQP3	skin	MFF
AQP3	esophagus	MFF
AQP3	salivary gland	MFF
AQP3	thymus	MFF
AQP3	vagina	MFF
AQP3	urinary bladder	MFF
AQP6	kidney	PEX11G, VAPB, VAPA, PEX16, MFF, ACSL5, CYB5R3
AR	liver	CAV1
TRIM23	cerebral cortex	EHHADH, CCDC33
TRIM23	tongue	EHHADH, CCDC33
ARHGAP1	heart muscle	RHOA
ARHGAP1	urinary bladder	RHOA
ARHGAP5	thyroid gland	RHOA
ARHGAP5	retina	RHOA
ARHGAP5	esophagus	RHOA
ARHGAP5	salivary gland	RHOA
ARHGAP5	heart muscle	RHOA
GET3	choroid plexus	PDIA6, PEX14
ATM	appendix	PEX5
ATM	retina	PEX5
ATM	tonsil	PEX5
ATM	thymus	PEX5
ATM	spleen	PEX5
ATM	lymph node	PEX5
ATM	pancreas	PEX5
RERE	skeletal muscle	VIM
ATP1A1	duodenum	SOD1
ATP1A1	kidney	SOD1
ATP1A1	thyroid gland	SOD1
ATP1A1	parathyroid gland	SOD1
ATP1A1	salivary gland	SOD1
ATP1A1	pancreas	SOD1
ATP1A1	small intestine	SOD1
ALDH7A1	kidney	SOD1
ALDH7A1	amygdala	SOD1
ALDH7A1	liver	SOD1
ALDH7A1	ovary	SOD1
ALDH7A1	basal ganglia	SOD1
ATP5F1B	kidney	ABCD4, ECI2
ATP5F1B	choroid plexus	ABCD4, ECI2
ATP5F1B	parathyroid gland	ABCD4, ECI2
ATP5F1B	skeletal muscle	ABCD4, ECI2
ATP5F1B	tongue	ABCD4, ECI2
ATP5F1B	heart muscle	ABCD4, ECI2
ATP6V1A	kidney	SOD1
ATP6V1A	retina	SOD1
ATP6V1A	parathyroid gland	SOD1
ATP6V1A	cerebral cortex	SOD1
ATP6V1A	hypothalamus	SOD1
ATP6V1B1	kidney	SOD1
ATP6V1B1	skin	SOD1
ATP6V1B1	cervix	SOD1
ATP6V1B1	salivary gland	SOD1
ATP6V0B	choroid plexus	MFF
ATP6V0B	bone marrow	MFF
BAK1	duodenum	SOD1, HSD17B4
BARD1	skin	IDI1
BARD1	testis	IDI1
BARD1	tonsil	IDI1
BARD1	thymus	IDI1
BARD1	bone marrow	IDI1
BCL2	thyroid gland	SOD1
BCL2	thymus	SOD1
BCL2	spleen	SOD1
BDKRB2	urinary bladder	PEX16
BID	bone marrow	RHOA
BLMH	skin	NUDT12
BLMH	thymus	NUDT12
BNIP2	bone marrow	PEX12, CYB5R3
BRCA1	testis	HSPD1, PEX5, ACTG1
BRCA1	tonsil	HSPD1, PEX5, ACTG1
BRCA1	thymus	HSPD1, PEX5, ACTG1
BRCA1	bone marrow	HSPD1, PEX5, ACTG1
BRCA1	lymph node	HSPD1, PEX5, ACTG1
BYSL	skeletal muscle	TRIM37, CCDC33, VIM
BYSL	urinary bladder	TRIM37, CCDC33, VIM
CACNA1A	cerebellum	SCP2
CACNG1	tongue	VAPA
CALM1	cerebellum	IDH1, NOS2, MYO5A
CALM1	amygdala	IDH1, NOS2, MYO5A
CALM1	basal ganglia	IDH1, NOS2, MYO5A
CALM1	skeletal muscle	IDH1, NOS2, MYO5A
CALM1	cerebral cortex	IDH1, NOS2, MYO5A
CALM1	hippocampal formation	IDH1, NOS2, MYO5A
CALM2	cerebellum	IDH1
CALM2	amygdala	IDH1
CALM2	basal ganglia	IDH1
CALM2	midbrain	IDH1
CALM2	cerebral cortex	IDH1
CALM2	hypothalamus	IDH1
CALM2	hippocampal formation	IDH1
CALM2	spinal cord	IDH1
CALM3	cerebellum	IDH1
CALM3	amygdala	IDH1
CALM3	testis	IDH1
CALM3	basal ganglia	IDH1
CALM3	midbrain	IDH1
CALM3	cerebral cortex	IDH1
CALM3	hypothalamus	IDH1
CALM3	hippocampal formation	IDH1
CALR	epididymis	IDH1, MAVS
CALR	thyroid gland	IDH1, MAVS
CALR	liver	IDH1, MAVS
CALR	bone marrow	IDH1, MAVS
CAMK2A	amygdala	VIM
CAMK2A	basal ganglia	VIM
CAMK2A	skeletal muscle	VIM
CAMK2A	cerebral cortex	VIM
CAMK2A	hippocampal formation	VIM
CAPN3	epididymis	EHHADH
CAPN3	kidney	EHHADH
CAPN3	basal ganglia	EHHADH
CAPN3	midbrain	EHHADH
CAPN3	skeletal muscle	EHHADH
CAPN3	tongue	EHHADH
CAPN3	hippocampal formation	EHHADH
CAPN3	spinal cord	EHHADH
CASP6	duodenum	BAAT, CROT, SCP2
CASP6	rectum	BAAT, CROT, SCP2
CASP6	colon	BAAT, CROT, SCP2
CASP6	small intestine	BAAT, CROT, SCP2
CASP8	spleen	PDIA6, VIM
CASP8	bone marrow	PDIA6, VIM
CASP8	lymph node	PDIA6, VIM
CASP9	adrenal gland	HSD17B4
CASP9	pituitary gland	HSD17B4
CASP9	thyroid gland	HSD17B4
CASP9	testis	HSD17B4
CASP9	ovary	HSD17B4
CASP9	pancreas	HSD17B4
CBLB	adipose tissue	SOD1
SERPINH1	adipose tissue	IDH1, SOD1
SERPINH1	placenta	IDH1, SOD1
SERPINH1	smooth muscle	IDH1, SOD1
SERPINH1	lung	IDH1, SOD1
CBS	liver	EHHADH
CBS	pancreas	EHHADH
CCNH	testis	CCDC33
CD79A	appendix	VAPB, VAPA, MFF
CD79A	tonsil	VAPB, VAPA, MFF
CD79A	thymus	VAPB, VAPA, MFF
CD79A	spleen	VAPB, VAPA, MFF
CD79A	lymph node	VAPB, VAPA, MFF
CD79A	small intestine	VAPB, VAPA, MFF
CDK1	tonsil	DNM1L
CDK1	thymus	DNM1L
CDK1	bone marrow	DNM1L
CDK1	lymph node	DNM1L
CDC5L	liver	PEX14
CDC5L	parathyroid gland	PEX14
CDC5L	tongue	PEX14
CDC5L	bone marrow	PEX14
CDC25A	testis	PEX19
CDC25A	thymus	PEX19
CDC25A	bone marrow	PEX19
CDC42	bone marrow	SOD1
CDK7	skin	HSD17B4
CDK7	testis	HSD17B4
CDK7	esophagus	HSD17B4
CDK7	skeletal muscle	HSD17B4
CDK7	bone marrow	HSD17B4
CDKN1A	choroid plexus	VIM
CDKN2D	cerebellum	PRDX5
CDKN2D	amygdala	PRDX5
CDKN2D	basal ganglia	PRDX5
CDKN2D	thymus	PRDX5
CDKN2D	midbrain	PRDX5
CDKN2D	cerebral cortex	PRDX5
CDKN2D	bone marrow	PRDX5
CDKN2D	hypothalamus	PRDX5
CDKN2D	hippocampal formation	PRDX5
CFL1	bone marrow	ACTG1
CFL2	liver	EHHADH, RAB2A, ACTG1
CFL2	skeletal muscle	EHHADH, RAB2A, ACTG1
CFL2	tongue	EHHADH, RAB2A, ACTG1
CFL2	heart muscle	EHHADH, RAB2A, ACTG1
CFTR	pancreas	VAPB, VAPA, TTC1, HSPD1, LDHA, ACSL4, ISOC1, CNOT1, HACL1, PAICS, DDO, ACOT8, NHERF1, CAV1, HK1, PRDX1
RCC1	testis	DNM1L
RCC1	bone marrow	DNM1L
CHD3	cervix	PEX14, PAICS, VIM
CKB	cerebellum	DNM1L, SOD1
CKB	basal ganglia	DNM1L, SOD1
CKB	cerebral cortex	DNM1L, SOD1
CKB	colon	DNM1L, SOD1
CKMT1B	cerebellum	DNM1L
CKMT1B	esophagus	DNM1L
CKMT1B	rectum	DNM1L
CKMT1B	colon	DNM1L
CCR4	thymus	PRDX1
PLK3	gallbladder	MFF
PLK3	skin	MFF
PLK3	esophagus	MFF
PLK3	urinary bladder	MFF
COL1A1	gallbladder	PDIA6, PRDX1
COL1A1	ovary	PDIA6, PRDX1
COL1A1	cervix	PDIA6, PRDX1
COL1A1	placenta	PDIA6, PRDX1
COL1A1	smooth muscle	PDIA6, PRDX1
COL1A1	endometrium	PDIA6, PRDX1
COL1A1	urinary bladder	PDIA6, PRDX1
COL4A5	endometrium	MFF
COL4A5	urinary bladder	MFF
COL6A1	fallopian tube	HSD17B4
COL6A1	ovary	HSD17B4
COL6A1	cervix	HSD17B4
COL6A1	colon	HSD17B4
COL6A1	endometrium	HSD17B4
COL6A1	urinary bladder	HSD17B4
COL8A2	choroid plexus	PEX12, CYB5R3
COL8A2	placenta	PEX12, CYB5R3
COL8A2	urinary bladder	PEX12, CYB5R3
COX15	adrenal gland	LDHA, RHOA, ARF1
COX15	liver	LDHA, RHOA, ARF1
COX15	skeletal muscle	LDHA, RHOA, ARF1
COX15	tongue	LDHA, RHOA, ARF1
COX15	heart muscle	LDHA, RHOA, ARF1
CREB1	testis	VIM
CREB1	thymus	VIM
CRMP1	cerebellum	VIM
CRMP1	pituitary gland	VIM
CRMP1	amygdala	VIM
CRMP1	retina	VIM
CRMP1	basal ganglia	VIM
CRMP1	cerebral cortex	VIM
CRMP1	hypothalamus	VIM
CRMP1	hippocampal formation	VIM
CRYBA2	pituitary gland	CCDC33, SOD1
CRYBA2	pancreas	CCDC33, SOD1
CRYZ	epididymis	SOD1
CRYZ	kidney	SOD1
CRYZ	choroid plexus	SOD1
CRYZ	liver	SOD1
CSK	appendix	CAV1
CSK	liver	CAV1
CSK	tonsil	CAV1
CSK	esophagus	CAV1
CSK	thymus	CAV1
CSK	spleen	CAV1
CSK	lymph node	CAV1
CSK	small intestine	CAV1
CSNK1D	skeletal muscle	CAV1, SOD1
CSTF2	testis	ECH1
CSTF2	tonsil	ECH1
CSTF2	esophagus	ECH1
CSTF2	thymus	ECH1
CSTF2	rectum	ECH1
CSTF2	lymph node	ECH1
CTBP2	thyroid gland	ACTG1
CTBP2	retina	ACTG1
CTNND1	esophagus	SOD1
CYB561	adrenal gland	EHHADH, VAPB, VAPA
CYB561	choroid plexus	EHHADH, VAPB, VAPA
CYB561	salivary gland	EHHADH, VAPB, VAPA
CYB561	pancreas	EHHADH, VAPB, VAPA
DAB2	epididymis	SOD1
DAB2	kidney	SOD1
DAB2	adrenal gland	SOD1
DAB2	placenta	SOD1
DAG1	skeletal muscle	MDH1, CAT
DAG1	placenta	MDH1, CAT
DAG1	tongue	MDH1, CAT
DAG1	heart muscle	MDH1, CAT
DARS1	retina	DNM1L, SOD1
DARS1	thymus	DNM1L, SOD1
DARS1	skeletal muscle	DNM1L, SOD1
DAXX	spleen	PEX26
GADD45A	skeletal muscle	VIM
DDX6	retina	CNOT1, TRIM37
DDX6	tonsil	CNOT1, TRIM37
DDX6	thymus	CNOT1, TRIM37
DDX6	bone marrow	CNOT1, TRIM37
DDX6	lymph node	CNOT1, TRIM37
DMXL1	kidney	PDIA6
DMXL1	thyroid gland	PDIA6
DMXL1	prostate	PDIA6
DMXL1	bone marrow	PDIA6
DES	stomach	EHHADH, SOD1, VIM
DES	skeletal muscle	EHHADH, SOD1, VIM
DES	prostate	EHHADH, SOD1, VIM
DES	heart muscle	EHHADH, SOD1, VIM
DES	colon	EHHADH, SOD1, VIM
DES	endometrium	EHHADH, SOD1, VIM
DES	urinary bladder	EHHADH, SOD1, VIM
DIAPH1	liver	RHOA
DIAPH1	skeletal muscle	RHOA
DIAPH1	bone marrow	RHOA
DLD	kidney	LDHA, MAP2K2, HSDL2, PAICS, PDIA6, ARF1, HSD17B4
DLD	liver	LDHA, MAP2K2, HSDL2, PAICS, PDIA6, ARF1, HSD17B4
DLD	parathyroid gland	LDHA, MAP2K2, HSDL2, PAICS, PDIA6, ARF1, HSD17B4
DLD	skeletal muscle	LDHA, MAP2K2, HSDL2, PAICS, PDIA6, ARF1, HSD17B4
DLD	tongue	LDHA, MAP2K2, HSDL2, PAICS, PDIA6, ARF1, HSD17B4
DLD	heart muscle	LDHA, MAP2K2, HSDL2, PAICS, PDIA6, ARF1, HSD17B4
DLG4	cerebellum	PEX19, HSPD1
DLG4	pituitary gland	PEX19, HSPD1
DLG4	amygdala	PEX19, HSPD1
DLG4	retina	PEX19, HSPD1
DLG4	basal ganglia	PEX19, HSPD1
DLG4	cerebral cortex	PEX19, HSPD1
DLG4	hypothalamus	PEX19, HSPD1
DLG4	hippocampal formation	PEX19, HSPD1
DLST	kidney	MAVS, RHOA, ACAT1, HSDL2, IMPDH2, PAICS, PDIA6, IDH1, HSD17B4
DLST	skeletal muscle	MAVS, RHOA, ACAT1, HSDL2, IMPDH2, PAICS, PDIA6, IDH1, HSD17B4
DLST	tongue	MAVS, RHOA, ACAT1, HSDL2, IMPDH2, PAICS, PDIA6, IDH1, HSD17B4
DLST	heart muscle	MAVS, RHOA, ACAT1, HSDL2, IMPDH2, PAICS, PDIA6, IDH1, HSD17B4
ATN1	cerebellum	ACBD4, VIM
DTNB	amygdala	TRIM37
DTNB	basal ganglia	TRIM37
DTNB	salivary gland	TRIM37
DTNB	cerebral cortex	TRIM37
DTNB	hippocampal formation	TRIM37
EEF1B2	skeletal muscle	DNM1L, SOD1
EEF1B2	pancreas	DNM1L, SOD1
EEF1D	pancreas	ECH1, DNM1L, SOD1
EEF1G	ovary	ECH1, DNM1L, MVD, SOD1, ARF1
EEF1G	skeletal muscle	ECH1, DNM1L, MVD, SOD1, ARF1
EEF1G	tongue	ECH1, DNM1L, MVD, SOD1, ARF1
EEF2	skeletal muscle	DNM1L, SOD1
EEF2	pancreas	DNM1L, SOD1
EGFR	skin	CAV1, VAPA, PRDX1, MDH1
EGFR	liver	CAV1, VAPA, PRDX1, MDH1
EGFR	placenta	CAV1, VAPA, PRDX1, MDH1
EIF1AX	skeletal muscle	SOD1
EIF2S1	skeletal muscle	DNM1L, SOD1
EIF5A	skin	DNM1L
EIF5A	liver	DNM1L
EIF5A	esophagus	DNM1L
EIF5A	skeletal muscle	DNM1L
ELAVL1	testis	SOD1
ELAVL1	tonsil	SOD1
ELAVL1	thymus	SOD1
EMP1	adipose tissue	EHHADH
EMP1	cervix	EHHADH
EMP1	esophagus	EHHADH
EMP1	salivary gland	EHHADH
EMP1	vagina	EHHADH
ENO3	liver	SOD1
ENO3	esophagus	SOD1
ENO3	salivary gland	SOD1
ENO3	skeletal muscle	SOD1
ENO3	prostate	SOD1
ENO3	tongue	SOD1
ENO3	heart muscle	SOD1
EP300	thymus	DAO, DECR2
EP300	bone marrow	DAO, DECR2
EPHA4	skin	TRIM37
EPHA4	testis	TRIM37
EPHA4	cerebral cortex	TRIM37
EPHA4	heart muscle	TRIM37
EPHB2	duodenum	PHYH
EPHB2	appendix	PHYH
EPHB2	ovary	PHYH
EPHB2	rectum	PHYH
EPHB2	colon	PHYH
EPHB2	small intestine	PHYH
CLN8	spinal cord	VAPA, PDIA6
EPRS1	parathyroid gland	SOD1
EPRS1	salivary gland	SOD1
EPRS1	tongue	SOD1
ERBB4	fallopian tube	PRDX5
ERH	thymus	DNM1L
ESR1	fallopian tube	DNM1L
ESR1	cervix	DNM1L
ESR1	smooth muscle	DNM1L
ESR1	vagina	DNM1L
ESR1	breast	DNM1L
ESR1	endometrium	DNM1L
ETFB	liver	SOD1
ETFB	skeletal muscle	SOD1
ETFB	tongue	SOD1
ETFB	heart muscle	SOD1
EWSR1	testis	MVK, TRIM37
EWSR1	thymus	MVK, TRIM37
EWSR1	skeletal muscle	MVK, TRIM37
EWSR1	bone marrow	MVK, TRIM37
F8	adipose tissue	PHYH
F8	tongue	PHYH
F8	heart muscle	PHYH
FABP4	choroid plexus	VIM
FANCG	cerebellum	VIM
FANCG	thymus	VIM
FASN	adipose tissue	DNM1L, LACC1
FASN	cerebellum	DNM1L, LACC1
FASN	pituitary gland	DNM1L, LACC1
FASN	skin	DNM1L, LACC1
FASN	liver	DNM1L, LACC1
FASN	prostate	DNM1L, LACC1
FASN	breast	DNM1L, LACC1
FBP1	liver	BAAT
FCER1G	adipose tissue	PEX16, MFF
FCER1G	appendix	PEX16, MFF
FCER1G	choroid plexus	PEX16, MFF
FCER1G	placenta	PEX16, MFF
FCER1G	spleen	PEX16, MFF
FCER1G	bone marrow	PEX16, MFF
FCER1G	lung	PEX16, MFF
FCER1G	urinary bladder	PEX16, MFF
FEN1	tonsil	SOD1
FEN1	thymus	SOD1
FEN1	bone marrow	SOD1
FEN1	lymph node	SOD1
FGA	liver	SOD1
FGA	stomach	SOD1
FHL2	ovary	IDH1
FHL2	heart muscle	IDH1
FHL3	skeletal muscle	BAAT
FKBP4	cerebellum	PHYH
FN1	liver	VAPA, LDHA, GSTK1, CNOT1, G6PD, PAICS, TKT, PDIA6, IDI1, IMPDH2
FN1	placenta	VAPA, LDHA, GSTK1, CNOT1, G6PD, PAICS, TKT, PDIA6, IDI1, IMPDH2
FN1	smooth muscle	VAPA, LDHA, GSTK1, CNOT1, G6PD, PAICS, TKT, PDIA6, IDI1, IMPDH2
FN1	heart muscle	VAPA, LDHA, GSTK1, CNOT1, G6PD, PAICS, TKT, PDIA6, IDI1, IMPDH2
FN1	seminal vesicle	VAPA, LDHA, GSTK1, CNOT1, G6PD, PAICS, TKT, PDIA6, IDI1, IMPDH2
FN1	lung	VAPA, LDHA, GSTK1, CNOT1, G6PD, PAICS, TKT, PDIA6, IDI1, IMPDH2
FN1	colon	VAPA, LDHA, GSTK1, CNOT1, G6PD, PAICS, TKT, PDIA6, IDI1, IMPDH2
FN1	urinary bladder	VAPA, LDHA, GSTK1, CNOT1, G6PD, PAICS, TKT, PDIA6, IDI1, IMPDH2
XRCC6	testis	ABCD4, DNM1L, SOD1
XRCC6	tonsil	ABCD4, DNM1L, SOD1
XRCC6	thymus	ABCD4, DNM1L, SOD1
XRCC6	skeletal muscle	ABCD4, DNM1L, SOD1
XRCC6	bone marrow	ABCD4, DNM1L, SOD1
GAPDH	skeletal muscle	PRDX1
GAPDH	tongue	PRDX1
GAPDH	heart muscle	PRDX1
GAS8	fallopian tube	EHHADH
GAS8	choroid plexus	EHHADH
GCG	rectum	IDE
GCG	pancreas	IDE
GCG	small intestine	IDE
GDI1	cerebellum	SOD1
GDI1	pituitary gland	SOD1
GDI1	amygdala	SOD1
GDI1	choroid plexus	SOD1
GDI1	basal ganglia	SOD1
GDI1	midbrain	SOD1
GDI1	cerebral cortex	SOD1
GDI1	hypothalamus	SOD1
GDI1	hippocampal formation	SOD1
GDI1	spinal cord	SOD1
GFAP	cerebellum	DNM1L, VIM
GFAP	amygdala	DNM1L, VIM
GFAP	retina	DNM1L, VIM
GFAP	choroid plexus	DNM1L, VIM
GFAP	basal ganglia	DNM1L, VIM
GFAP	midbrain	DNM1L, VIM
GFAP	cerebral cortex	DNM1L, VIM
GFAP	hypothalamus	DNM1L, VIM
GFAP	hippocampal formation	DNM1L, VIM
GFAP	spinal cord	DNM1L, VIM
GJB1	liver	MFF
GJB1	pancreas	MFF
GJB1	spinal cord	MFF
GJB2	skin	PEX12
GJB2	liver	PEX12
GJB2	cervix	PEX12
GJB2	tonsil	PEX12
GJB2	esophagus	PEX12
GJB2	salivary gland	PEX12
GJB2	vagina	PEX12
GLO1	liver	SOD1
GLO1	skeletal muscle	SOD1
GLO1	prostate	SOD1
GLO1	tongue	SOD1
GLP1R	pancreas	CAV1, VAPB, AGXT
GNAO1	cerebellum	ABCD3
GNAO1	amygdala	ABCD3
GNAO1	basal ganglia	ABCD3
GNAO1	midbrain	ABCD3
GNAO1	cerebral cortex	ABCD3
GNAO1	hypothalamus	ABCD3
GNAO1	hippocampal formation	ABCD3
GNAO1	spinal cord	ABCD3
GNB1	retina	SOD1
GNB1	cerebral cortex	SOD1
GNB2	esophagus	SOD1
GOLGB1	epididymis	SOD2
GOLGB1	choroid plexus	SOD2
FFAR2	appendix	FIS1, PEX16
FFAR2	spleen	FIS1, PEX16
FFAR2	bone marrow	FIS1, PEX16
GRB2	tonsil	GSTK1, VIM, PEX13, RAB8B, FABP1
GRB2	bone marrow	GSTK1, VIM, PEX13, RAB8B, FABP1
GRB2	lymph node	GSTK1, VIM, PEX13, RAB8B, FABP1
GRB10	retina	CAV1
GRB10	skeletal muscle	CAV1
GRB10	tongue	CAV1
GRB10	pancreas	CAV1
GRN	lung	CYB5A, TTC1, CCDC33
NR3C1	skeletal muscle	CAV1, HSPD1
NR3C1	placenta	CAV1, HSPD1
ARHGAP35	amygdala	RHOA
ARHGAP35	testis	RHOA
ARHGAP35	parathyroid gland	RHOA
ARHGAP35	cerebral cortex	RHOA
ARHGAP35	hippocampal formation	RHOA
PDIA3	thyroid gland	SOD1
GSK3A	cerebellum	LDHA, AKAP11
GSK3A	amygdala	LDHA, AKAP11
GSK3A	basal ganglia	LDHA, AKAP11
GSK3A	skeletal muscle	LDHA, AKAP11
GSK3A	cerebral cortex	LDHA, AKAP11
GSK3A	hippocampal formation	LDHA, AKAP11
GSK3B	retina	AKAP11, DNM1L, VIM
GSK3B	testis	AKAP11, DNM1L, VIM
GSTP1	choroid plexus	SOD1
GSTP1	esophagus	SOD1
GSTP1	vagina	SOD1
GTF2B	choroid plexus	HMGCL
GTF2B	thymus	HMGCL
GTF2B	bone marrow	HMGCL
H1-0	kidney	PIK3C3, SOD1, TRIM37
H1-0	bone marrow	PIK3C3, SOD1, TRIM37
H1-2	kidney	AKAP11, G6PD, ECI2
H1-2	choroid plexus	AKAP11, G6PD, ECI2
H1-2	skeletal muscle	AKAP11, G6PD, ECI2
H1-2	bone marrow	AKAP11, G6PD, ECI2
H1-2	heart muscle	AKAP11, G6PD, ECI2
H2AC8	choroid plexus	IDE, DNM1L, SOD1
H2AC8	prostate	IDE, DNM1L, SOD1
H2AC8	bone marrow	IDE, DNM1L, SOD1
H2AC8	breast	IDE, DNM1L, SOD1
HSD17B10	kidney	RHOA, ACAT1, DNM1L, PDIA6, HMGCL, HMGCS2, CPS1, MDH1
HSD17B10	adrenal gland	RHOA, ACAT1, DNM1L, PDIA6, HMGCL, HMGCS2, CPS1, MDH1
HSD17B10	liver	RHOA, ACAT1, DNM1L, PDIA6, HMGCL, HMGCS2, CPS1, MDH1
HSD17B10	esophagus	RHOA, ACAT1, DNM1L, PDIA6, HMGCL, HMGCS2, CPS1, MDH1
HSD17B10	heart muscle	RHOA, ACAT1, DNM1L, PDIA6, HMGCL, HMGCS2, CPS1, MDH1
HAGH	liver	SOD1
HAGH	skeletal muscle	SOD1
HTT	cerebellum	TTC1, HSPD1, ECH1, VIM, ACTG1, SAMD4A, PEX11B
HTT	skin	TTC1, HSPD1, ECH1, VIM, ACTG1, SAMD4A, PEX11B
HTT	skeletal muscle	TTC1, HSPD1, ECH1, VIM, ACTG1, SAMD4A, PEX11B
HTT	cerebral cortex	TTC1, HSPD1, ECH1, VIM, ACTG1, SAMD4A, PEX11B
HTT	pancreas	TTC1, HSPD1, ECH1, VIM, ACTG1, SAMD4A, PEX11B
HDAC1	tonsil	LDHA
HDAC1	lymph node	LDHA
HDAC1	colon	LDHA
HEXB	epididymis	SOD1
HEXB	placenta	SOD1
HIP1	testis	EHHADH, BAAT, CROT, SCP2
HIP1	spinal cord	EHHADH, BAAT, CROT, SCP2
HINT1	choroid plexus	SOD1
HINT1	liver	SOD1
HINT1	skeletal muscle	SOD1
HMGB1	tonsil	SOD1
HMGB1	thymus	SOD1
HMGB1	bone marrow	SOD1
HMGB1	lymph node	SOD1
HMGB3	liver	SOD1
HMGB3	parathyroid gland	SOD1
HMGB3	thymus	SOD1
HMGB3	skeletal muscle	SOD1
HMGB3	placenta	SOD1
HMGB3	bone marrow	SOD1
HMOX2	liver	BAAT
HNRNPD	tonsil	PEX10
HNRNPD	thymus	PEX10
HNRNPD	bone marrow	PEX10
HNRNPD	lymph node	PEX10
HNRNPH1	thymus	PEX5
HNRNPH1	spleen	PEX5
HNRNPH1	bone marrow	PEX5
HOXC4	fallopian tube	SOD1
HPRT1	retina	DNM1L
HPRT1	testis	DNM1L
HPRT1	cerebral cortex	DNM1L
HPRT1	hypothalamus	DNM1L
PRMT1	ovary	DNM1L
PRMT1	skeletal muscle	DNM1L
PRMT1	tongue	DNM1L
PRMT1	heart muscle	DNM1L
HES1	skin	HMGCL
HES1	esophagus	HMGCL
HES1	vagina	HMGCL
DNAJA1	liver	HMGCL, DNM1L
HSPA4	retina	DNM1L, SOD1
HSPA4	skeletal muscle	DNM1L, SOD1
HSPA5	epididymis	PDIA6
HSPA5	thyroid gland	PDIA6
HSPA5	bone marrow	PDIA6
HSPB1	skin	TTC1, GNPAT, VIM
HSPB1	cervix	TTC1, GNPAT, VIM
HSPB1	esophagus	TTC1, GNPAT, VIM
HSPB1	skeletal muscle	TTC1, GNPAT, VIM
HSPB1	heart muscle	TTC1, GNPAT, VIM
HSPB1	vagina	TTC1, GNPAT, VIM
HSPB1	colon	TTC1, GNPAT, VIM
HSPB1	endometrium	TTC1, GNPAT, VIM
HSPB2	adipose tissue	ABCD4, MDH1, ACTG1
HSPB2	skeletal muscle	ABCD4, MDH1, ACTG1
HSPB2	tongue	ABCD4, MDH1, ACTG1
HSPB2	heart muscle	ABCD4, MDH1, ACTG1
HSP90AB1	ovary	TRIM37
HSP90AB1	skeletal muscle	TRIM37
HSP90AB1	tongue	TRIM37
HSPE1	kidney	HSPD1, SOD1
HSPE1	adrenal gland	HSPD1, SOD1
HSPE1	choroid plexus	HSPD1, SOD1
HSPE1	liver	HSPD1, SOD1
ID1	esophagus	CAV1
ID1	urinary bladder	CAV1
IDH3A	parathyroid gland	SOD1
IDH3A	skeletal muscle	SOD1
IDH3A	tongue	SOD1
IDH3A	heart muscle	SOD1
IGFBP5	fallopian tube	PDIA6, MFF
IGFBP5	ovary	PDIA6, MFF
IGFBP5	cervix	PDIA6, MFF
IGFBP5	endometrium	PDIA6, MFF
ILF2	thymus	DNM1L, SOD1
ILF2	bone marrow	DNM1L, SOD1
IMPDH1	adipose tissue	IMPDH2
IMPDH1	retina	IMPDH2
IMPDH1	spleen	IMPDH2
INS	skin	IDE
INS	bone marrow	IDE
INS	pancreas	IDE
EIF3E	ovary	SOD1
EIF3E	breast	SOD1
EIF3E	pancreas	SOD1
IRF3	spleen	PEX19, PRDX1
EIF6	skin	ACTG1
EIF6	liver	ACTG1
EIF6	esophagus	ACTG1
KARS1	skeletal muscle	SOD1, VIM
KARS1	tongue	SOD1, VIM
KCNA2	cerebellum	RHOA
KCNA2	cerebral cortex	RHOA
KCNB1	retina	VAPB, VAPA
KCNB1	cerebral cortex	VAPB, VAPA
KCNH2	cerebellum	CAV1
KCNH2	pituitary gland	CAV1
KCNH2	testis	CAV1
KCNH2	colon	CAV1
KIF5B	amygdala	SOD1
KIF5B	midbrain	SOD1
KIF5B	spinal cord	SOD1
KIFC3	retina	CCDC33, VIM
KIFC3	testis	CCDC33, VIM
KIFC3	pancreas	CCDC33, VIM
KPNB1	testis	DNM1L, SOD1
KPNB1	tonsil	DNM1L, SOD1
KPNB1	thymus	DNM1L, SOD1
KPNB1	skeletal muscle	DNM1L, SOD1
KPNB1	tongue	DNM1L, SOD1
KRT8	pancreas	PEX5L, VIM
KRT18	pancreas	PEX5L, VIM
KTN1	choroid plexus	RHOA
KTN1	skeletal muscle	RHOA
KTN1	tongue	RHOA
LAMP2	liver	BAAT, SCP2
LAMP2	midbrain	BAAT, SCP2
LAMP2	skeletal muscle	BAAT, SCP2
LAMP2	spinal cord	BAAT, SCP2
RPSA	ovary	ABCD1, SOD1
RPSA	pancreas	ABCD1, SOD1
STMN1	amygdala	SOD1
STMN1	thymus	SOD1
STMN1	midbrain	SOD1
STMN1	cerebral cortex	SOD1
STMN1	hypothalamus	SOD1
STMN1	hippocampal formation	SOD1
STMN1	spinal cord	SOD1
LCN2	gallbladder	EHHADH
LCN2	cervix	EHHADH
LCN2	stomach	EHHADH
LCN2	esophagus	EHHADH
LCN2	salivary gland	EHHADH
LCN2	bone marrow	EHHADH
LCN2	vagina	EHHADH
LCN2	urinary bladder	EHHADH
LDHB	kidney	LDHA, DNM1L, PEX5, SOD1
LDHB	choroid plexus	LDHA, DNM1L, PEX5, SOD1
LDHB	midbrain	LDHA, DNM1L, PEX5, SOD1
LDHB	tongue	LDHA, DNM1L, PEX5, SOD1
LDHB	heart muscle	LDHA, DNM1L, PEX5, SOD1
LIG4	retina	GRHPR, MAP2K2, ACTG1, PEX10, HK1
LIG4	liver	GRHPR, MAP2K2, ACTG1, PEX10, HK1
LIG4	thymus	GRHPR, MAP2K2, ACTG1, PEX10, HK1
ABLIM1	cerebellum	VIM
ABLIM1	ovary	VIM
LMNA	skin	SOD1
LMNB1	appendix	SOD1
LMNB1	tonsil	SOD1
LMNB1	thymus	SOD1
LMNB1	bone marrow	SOD1
LMNB1	lymph node	SOD1
CAPRIN1	testis	DNM1L
SMAD2	thyroid gland	PEX19, HSPD1, RHOA, MYO5A, SOD1
SMAD2	retina	PEX19, HSPD1, RHOA, MYO5A, SOD1
SMAD2	thymus	PEX19, HSPD1, RHOA, MYO5A, SOD1
SMAD4	skeletal muscle	BAAT
MAFG	skeletal muscle	VIM
MAN2A2	cerebellum	VIM
MAN2A2	retina	VIM
MAN2A2	skeletal muscle	VIM
MAN2A2	spinal cord	VIM
MAT2A	thyroid gland	DNM1L, SOD1
MAT2A	pancreas	DNM1L, SOD1
MCF2	adrenal gland	RHOA
MCM2	tonsil	SOD1
MCM2	thymus	SOD1
MCM2	bone marrow	SOD1
MCM2	lymph node	SOD1
MCM3	tonsil	SOD1
MCM3	thymus	SOD1
MCM3	bone marrow	SOD1
MCM3	lymph node	SOD1
MCM4	testis	SOD1
MCM4	tonsil	SOD1
MCM4	thymus	SOD1
MCM4	bone marrow	SOD1
MCM4	lymph node	SOD1
MCM5	appendix	SOD1
MCM5	tonsil	SOD1
MCM5	thymus	SOD1
MCM5	spleen	SOD1
MCM5	bone marrow	SOD1
MCM5	lymph node	SOD1
MCM6	tonsil	SOD1
MCM6	thymus	SOD1
MCM6	bone marrow	SOD1
MCM6	lymph node	SOD1
MDH2	adrenal gland	DNM1L, SOD1
MDH2	liver	DNM1L, SOD1
MDH2	skeletal muscle	DNM1L, SOD1
MDH2	tongue	DNM1L, SOD1
MDH2	heart muscle	DNM1L, SOD1
MAP3K1	thyroid gland	RHOA
MAP3K1	retina	RHOA
MAP3K1	skin	RHOA
MAP3K1	tonsil	RHOA
MAP3K1	salivary gland	RHOA
MAP3K1	spleen	RHOA
MAP3K1	bone marrow	RHOA
MAP3K1	lymph node	RHOA
MAP3K1	breast	RHOA
MEOX1	adipose tissue	ACBD4, ACOT12, PEX26
MEOX1	tongue	ACBD4, ACOT12, PEX26
MEOX1	heart muscle	ACBD4, ACOT12, PEX26
MEOX1	breast	ACBD4, ACOT12, PEX26
MEOX2	adipose tissue	ACBD4, PXT1, SLC25A17, MFF, ACSS1, SAMD4A, ACOT12
MEOX2	placenta	ACBD4, PXT1, SLC25A17, MFF, ACSS1, SAMD4A, ACOT12
MEOX2	breast	ACBD4, PXT1, SLC25A17, MFF, ACSS1, SAMD4A, ACOT12
MID1	seminal vesicle	EHHADH
MID1	colon	EHHADH
MLF1	fallopian tube	CRAT
MLF1	retina	CRAT
MLF1	choroid plexus	CRAT
MLF1	testis	CRAT
MLF1	skeletal muscle	CRAT
MLF1	tongue	CRAT
MLF1	heart muscle	CRAT
MLH1	testis	BAAT, CCDC33, ACTG1
MLH1	thymus	BAAT, CCDC33, ACTG1
MLH1	skeletal muscle	BAAT, CCDC33, ACTG1
MLH1	tongue	BAAT, CCDC33, ACTG1
MLH1	heart muscle	BAAT, CCDC33, ACTG1
MNDA	appendix	PEX1
MNDA	spleen	PEX1
MNDA	bone marrow	PEX1
MNDA	lung	PEX1
MSH5	kidney	PEX1
MSH5	testis	PEX1
MTHFD1	adipose tissue	DNM1L, SOD1
MTHFD1	kidney	DNM1L, SOD1
MTHFD1	liver	DNM1L, SOD1
MTHFD1	skeletal muscle	DNM1L, SOD1
MTHFD1	tongue	DNM1L, SOD1
MYC	adipose tissue	PRDX1
MYC	fallopian tube	PRDX1
MYC	skin	PRDX1
MYD88	spleen	PRDX1
MYH11	stomach	DNM1L, SOD1
MYH11	esophagus	DNM1L, SOD1
MYH11	prostate	DNM1L, SOD1
MYH11	smooth muscle	DNM1L, SOD1
MYH11	seminal vesicle	DNM1L, SOD1
MYH11	colon	DNM1L, SOD1
MYH11	endometrium	DNM1L, SOD1
MYH11	urinary bladder	DNM1L, SOD1
MYO9A	retina	RHOA
MYO9A	testis	RHOA
MYO9A	tongue	RHOA
MYOC	adipose tissue	TKT, ACTG1
MYOC	stomach	TKT, ACTG1
MYOC	tongue	TKT, ACTG1
NACA	ovary	DNM1L, SOD1
NAP1L1	ovary	DNM1L
NAP1L1	spinal cord	DNM1L
NAP1L4	midbrain	SOD1
NAP1L4	skeletal muscle	SOD1
NAP1L4	spinal cord	SOD1
NEB	skeletal muscle	VIM
NEDD9	adipose tissue	PEX14
NEDD9	placenta	PEX14
NEDD9	lung	PEX14
NEDD9	breast	PEX14
NEFM	midbrain	HSPD1, VIM
NEFM	cerebral cortex	HSPD1, VIM
NEFL	retina	CCDC33, VIM
NEFL	midbrain	CCDC33, VIM
NEFL	cerebral cortex	CCDC33, VIM
NFATC2	choroid plexus	VIM
NFKBIL1	ovary	PEX14
NFKBIL1	pancreas	PEX14
TONSL	bone marrow	PEX14
NKG7	spleen	PEX12
NKG7	bone marrow	PEX12
NKG7	lung	PEX12
NKG7	lymph node	PEX12
NME1	retina	DNM1L
NME1	choroid plexus	DNM1L
NOS3	adipose tissue	FIS1
NOS3	kidney	FIS1
NOS3	spleen	FIS1
NOS3	heart muscle	FIS1
NOS3	breast	FIS1
NTS	pituitary gland	MFF
NTS	stomach	MFF
NTS	hypothalamus	MFF
NTS	small intestine	MFF
ODC1	skeletal muscle	BAAT
ODC1	bone marrow	BAAT
SLC22A18	duodenum	ECI2
SLC22A18	liver	ECI2
SLC22A18	colon	ECI2
SLC22A18	small intestine	ECI2
OSBP	parathyroid gland	VAPA
OSBP	tongue	VAPA
P4HB	liver	SOD2, SOD1
P4HB	salivary gland	SOD2, SOD1
P4HB	pancreas	SOD2, SOD1
PA2G4	tonsil	PDIA6
PA2G4	esophagus	PDIA6
PA2G4	thymus	PDIA6
PA2G4	skeletal muscle	PDIA6
PA2G4	bone marrow	PDIA6
PAFAH1B3	cerebellum	ECH1
PAFAH1B3	amygdala	ECH1
PAFAH1B3	basal ganglia	ECH1
PAFAH1B3	thymus	ECH1
PAFAH1B3	cerebral cortex	ECH1
PAFAH1B3	hypothalamus	ECH1
PRKN	skeletal muscle	DNM1L
PRKN	cerebral cortex	DNM1L
PRKN	tongue	DNM1L
PRKN	heart muscle	DNM1L
PAX6	cerebellum	ACOT12, SOD1
PAX6	retina	ACOT12, SOD1
PCBP1	skeletal muscle	PEX3
PCBP1	bone marrow	PEX3
PCMT1	skeletal muscle	DNM1L, SOD1
PCMT1	cerebral cortex	DNM1L, SOD1
PCMT1	tongue	DNM1L, SOD1
PCMT1	heart muscle	DNM1L, SOD1
PCNA	tonsil	ECH1, GPD1, GRHPR, LDHA, CAT, SCCPDH, CYB5R3
PCNA	thymus	ECH1, GPD1, GRHPR, LDHA, CAT, SCCPDH, CYB5R3
PCNA	bone marrow	ECH1, GPD1, GRHPR, LDHA, CAT, SCCPDH, CYB5R3
PCNA	lymph node	ECH1, GPD1, GRHPR, LDHA, CAT, SCCPDH, CYB5R3
PDE6D	amygdala	RHOA
PDE6D	retina	RHOA
PDE6D	basal ganglia	RHOA
PDE6D	midbrain	RHOA
PDE6D	cerebral cortex	RHOA
PDE6D	hypothalamus	RHOA
PDE6D	hippocampal formation	RHOA
PDE6D	spinal cord	RHOA
PDHA1	kidney	ABCD3, HSD17B4, RHOA, ACAT1, SCP2, HSDL2, DHRS4, ACOT8, ECI2, AGPS, ACAA1, CYB5R3
PDHA1	liver	ABCD3, HSD17B4, RHOA, ACAT1, SCP2, HSDL2, DHRS4, ACOT8, ECI2, AGPS, ACAA1, CYB5R3
PDHA1	parathyroid gland	ABCD3, HSD17B4, RHOA, ACAT1, SCP2, HSDL2, DHRS4, ACOT8, ECI2, AGPS, ACAA1, CYB5R3
PDHA1	skeletal muscle	ABCD3, HSD17B4, RHOA, ACAT1, SCP2, HSDL2, DHRS4, ACOT8, ECI2, AGPS, ACAA1, CYB5R3
PDHA1	tongue	ABCD3, HSD17B4, RHOA, ACAT1, SCP2, HSDL2, DHRS4, ACOT8, ECI2, AGPS, ACAA1, CYB5R3
PDHA1	heart muscle	ABCD3, HSD17B4, RHOA, ACAT1, SCP2, HSDL2, DHRS4, ACOT8, ECI2, AGPS, ACAA1, CYB5R3
PDHB	kidney	DNM1L
PDHB	choroid plexus	DNM1L
PDHB	liver	DNM1L
PDHB	parathyroid gland	DNM1L
PDHB	skeletal muscle	DNM1L
PDHB	tongue	DNM1L
PDHB	heart muscle	DNM1L
PDZK1	duodenum	NHERF1, PEX5
PDZK1	kidney	NHERF1, PEX5
PDZK1	liver	NHERF1, PEX5
PDZK1	small intestine	NHERF1, PEX5
PECAM1	adipose tissue	IDH1
PECAM1	placenta	IDH1
PECAM1	lung	IDH1
PECAM1	breast	IDH1
PFDN2	amygdala	DNM1L, SOD1
PFDN2	midbrain	DNM1L, SOD1
PFDN2	skeletal muscle	DNM1L, SOD1
PFDN2	cerebral cortex	DNM1L, SOD1
PFDN2	hypothalamus	DNM1L, SOD1
PFDN2	spinal cord	DNM1L, SOD1
PFDN5	choroid plexus	PEX26
PFN1	tonsil	DNM1L, SOD1
PFN1	bone marrow	DNM1L, SOD1
PFN1	lymph node	DNM1L, SOD1
PFN2	amygdala	ACTG1
PFN2	basal ganglia	ACTG1
PFN2	skeletal muscle	ACTG1
PFN2	cerebral cortex	ACTG1
PFN2	hippocampal formation	ACTG1
PGAM1	retina	DNM1L
PGAM1	choroid plexus	DNM1L
PGAM1	esophagus	DNM1L
PGAM1	cerebral cortex	DNM1L
PGK1	retina	SOD1
PGK1	skeletal muscle	SOD1
PGK1	tongue	SOD1
SERPINB5	skin	MDH1, TKT
SERPINB5	esophagus	MDH1, TKT
SERPINB5	urinary bladder	MDH1, TKT
SERPINB9	appendix	ECH1
SERPINB9	tonsil	ECH1
SERPINB9	placenta	ECH1
SERPINB9	spleen	ECH1
SERPINB9	bone marrow	ECH1
SERPINB9	lung	ECH1
SERPINB9	lymph node	ECH1
PIN1	amygdala	CCDC33
PIN1	basal ganglia	CCDC33
PIN1	hypothalamus	CCDC33
PIN1	hippocampal formation	CCDC33
PIP4K2A	amygdala	GSTK1
PIP4K2A	tonsil	GSTK1
PIP4K2A	basal ganglia	GSTK1
PIP4K2A	midbrain	GSTK1
PIP4K2A	cerebral cortex	GSTK1
PIP4K2A	hypothalamus	GSTK1
PIP4K2A	hippocampal formation	GSTK1
PIP4K2A	lymph node	GSTK1
PIP4K2A	spinal cord	GSTK1
PITPNA	skin	SCP2
PITPNA	salivary gland	SCP2
PITPNA	bone marrow	SCP2
PITPNA	small intestine	SCP2
PKP2	parathyroid gland	VIM
PLCG1	cerebellum	CAV1
PLCG1	thymus	CAV1
PLEC	skeletal muscle	PEX5
PLK1	testis	IDH1, MAVS, IDH2
PLK1	tonsil	IDH1, MAVS, IDH2
PLK1	thymus	IDH1, MAVS, IDH2
PLK1	bone marrow	IDH1, MAVS, IDH2
PLK1	lymph node	IDH1, MAVS, IDH2
PLN	gallbladder	MFF
PLN	skeletal muscle	MFF
PLN	tongue	MFF
PLN	smooth muscle	MFF
PLN	heart muscle	MFF
PLN	colon	MFF
PLN	endometrium	MFF
PLP1	cerebellum	MFF
PLP1	amygdala	MFF
PLP1	choroid plexus	MFF
PLP1	basal ganglia	MFF
PLP1	parathyroid gland	MFF
PLP1	midbrain	MFF
PLP1	cerebral cortex	MFF
PLP1	hypothalamus	MFF
PLP1	hippocampal formation	MFF
PLP1	colon	MFF
PLP1	spinal cord	MFF
PLS3	thyroid gland	DNM1L
PLS3	liver	DNM1L
PNLIPRP1	pancreas	PEX12, CYB5R3
PNN	epididymis	DNM1L
PNN	choroid plexus	DNM1L
PNN	liver	DNM1L
PNN	bone marrow	DNM1L
POLR2E	adipose tissue	SOD1
POLR2E	liver	SOD1
POLR2E	cerebral cortex	SOD1
PPA1	retina	SOD1
PPA1	spinal cord	SOD1
PPARG	adipose tissue	FABP1, CAV1
PPARG	ovary	FABP1, CAV1
PPARG	stomach	FABP1, CAV1
PPARG	placenta	FABP1, CAV1
PPARG	rectum	FABP1, CAV1
PPARG	breast	FABP1, CAV1
PPARG	colon	FABP1, CAV1
PPARG	urinary bladder	FABP1, CAV1
CTSA	adrenal gland	TMEM35A
CTSA	choroid plexus	TMEM35A
CTSA	rectum	TMEM35A
CTSA	colon	TMEM35A
PPIA	thymus	BAAT, DNM1L, SOD1
PPIB	epididymis	PEX19
PPM1A	testis	SOD1
PPM1A	skeletal muscle	SOD1
PPM1A	tongue	SOD1
PPM1A	bone marrow	SOD1
PPM1B	skeletal muscle	SOD1
PPM1B	tongue	SOD1
PPP2R1A	adrenal gland	PLAAT3, SOD1
PPP2R1A	basal ganglia	PLAAT3, SOD1
PPP2R1A	cerebral cortex	PLAAT3, SOD1
PPP2R1A	heart muscle	PLAAT3, SOD1
PPP2R1A	hippocampal formation	PLAAT3, SOD1
PPP3CA	cerebellum	SOD1
PPP3CA	amygdala	SOD1
PPP3CA	basal ganglia	SOD1
PPP3CA	skeletal muscle	SOD1
PPP3CA	prostate	SOD1
PPP3CA	cerebral cortex	SOD1
PPP3CA	seminal vesicle	SOD1
PPP3CA	hippocampal formation	SOD1
SRGN	appendix	PEX12
SRGN	bone marrow	PEX12
SRGN	lymph node	PEX12
SRGN	urinary bladder	PEX12
PRKAB2	liver	SAMD4A, DAO, CCDC33
PRKACA	adrenal gland	IDH1
PRKACA	skeletal muscle	IDH1
PRKACA	tongue	IDH1
PRKACA	heart muscle	IDH1
PRKAG1	skeletal muscle	PAICS
PRKAG1	tongue	PAICS
PRKAG1	heart muscle	PAICS
PKN1	spleen	RHOA, VIM
PKN1	heart muscle	RHOA, VIM
PKN2	bone marrow	RHOA
PRKCSH	ovary	SOD1
PRKCSH	bone marrow	SOD1
PRKCSH	pancreas	SOD1
MAPK6	liver	HSPD1, HACL1, RAB2A, ACTG1
MAPK6	bone marrow	HSPD1, HACL1, RAB2A, ACTG1
MAPK8	cerebellum	RHOA, HSD17B4
MAPK8	retina	RHOA, HSD17B4
MAPK8	cerebral cortex	RHOA, HSD17B4
MAPK10	amygdala	LDHA
MAPK10	midbrain	LDHA
MAPK10	cerebral cortex	LDHA
MAPK10	hypothalamus	LDHA
MAP2K5	parathyroid gland	VIM
MAP2K5	skeletal muscle	VIM
PRPH	adrenal gland	SOD1, VIM
PRPH	testis	SOD1, VIM
PRPH	colon	SOD1, VIM
PSAP	choroid plexus	PEX5, SOD1
PSEN2	skeletal muscle	ACTG1
PSEN2	pancreas	ACTG1
PSMA1	skeletal muscle	ABCD3, VIM
PSMA1	tongue	ABCD3, VIM
PSMA2	liver	SOD1
PSMA2	skeletal muscle	SOD1
PSMA4	skeletal muscle	DNM1L
PSMA6	testis	SOD1
PSMA6	thymus	SOD1
PSMA6	skeletal muscle	SOD1
PSMA6	tongue	SOD1
PSMB6	choroid plexus	SOD1
PSMB6	liver	SOD1
PSMB6	skeletal muscle	SOD1
PSMB6	tongue	SOD1
PSMB6	heart muscle	SOD1
PSMB8	spleen	SOD1
PSMC1	skeletal muscle	DNM1L, SOD1
PSMC1	tongue	DNM1L, SOD1
PSMC1	heart muscle	DNM1L, SOD1
PSMC2	liver	DNM1L, SOD1
PSMC2	skeletal muscle	DNM1L, SOD1
PSMC2	tongue	DNM1L, SOD1
PSMC3	choroid plexus	DNM1L, SOD1
PSMC3	basal ganglia	DNM1L, SOD1
PSMC3	skeletal muscle	DNM1L, SOD1
PSMC3	tongue	DNM1L, SOD1
PSMC3	heart muscle	DNM1L, SOD1
PSMC4	liver	DNM1L, SOD1
PSMC4	skeletal muscle	DNM1L, SOD1
PSMC5	choroid plexus	DNM1L, SOD1, VIM
PSMC5	parathyroid gland	DNM1L, SOD1, VIM
PSMC5	skeletal muscle	DNM1L, SOD1, VIM
PSMC5	tongue	DNM1L, SOD1, VIM
PSMC6	liver	DNM1L, SOD1
PSMC6	skeletal muscle	DNM1L, SOD1
PSMC6	tongue	DNM1L, SOD1
PSMD2	adrenal gland	DNM1L, SOD1
PSMD2	testis	DNM1L, SOD1
PSMD2	skeletal muscle	DNM1L, SOD1
PSMD2	tongue	DNM1L, SOD1
PSMD2	heart muscle	DNM1L, SOD1
PSMD7	skeletal muscle	VIM
PSMD11	skeletal muscle	SOD1
PSMD11	tongue	SOD1
PSME2	duodenum	SOD1
PSME2	adrenal gland	SOD1
PSME2	liver	SOD1
PSME2	spleen	SOD1
PTGER4	bone marrow	PRDX1
PTGER4	pancreas	PRDX1
PTMS	liver	SOD1
PTPN9	thyroid gland	PEX12
PTPRF	skin	LDHA, RHOA, ACAT1
PTPRF	liver	LDHA, RHOA, ACAT1
PTPRF	esophagus	LDHA, RHOA, ACAT1
PTPRF	salivary gland	LDHA, RHOA, ACAT1
PTPRG	parathyroid gland	VIM
PTPRJ	bone marrow	BAAT
PTPRK	duodenum	GSTK1
PTPRK	gallbladder	GSTK1
PTPRO	kidney	ACTG1
PTPRO	basal ganglia	ACTG1
PTPRO	rectum	ACTG1
RAD51	testis	VIM
RAN	tonsil	BAAT, CROT, SCP2
RAN	esophagus	BAAT, CROT, SCP2
RAN	thymus	BAAT, CROT, SCP2
RAN	skeletal muscle	BAAT, CROT, SCP2
RAN	bone marrow	BAAT, CROT, SCP2
RAN	lymph node	BAAT, CROT, SCP2
RANBP1	testis	DNM1L
RANBP1	esophagus	DNM1L
RANBP1	thymus	DNM1L
RANBP1	bone marrow	DNM1L
RANBP1	lymph node	DNM1L
RAP1A	colon	SOD1
RAP1GDS1	cerebellum	RHOA
RAP1GDS1	amygdala	RHOA
RAP1GDS1	retina	RHOA
RAP1GDS1	basal ganglia	RHOA
RAP1GDS1	midbrain	RHOA
RAP1GDS1	cerebral cortex	RHOA
RAP1GDS1	hypothalamus	RHOA
RAP1GDS1	hippocampal formation	RHOA
RAP1GDS1	spinal cord	RHOA
RARS1	duodenum	DNM1L
RASA1	retina	CAV1
RASA1	testis	CAV1
RASA1	placenta	CAV1
RASGRF2	retina	RHOA
RASGRF2	choroid plexus	RHOA
RASGRF2	ovary	RHOA
RASGRF2	cerebral cortex	RHOA
RASGRF2	spinal cord	RHOA
RBBP4	retina	DNM1L, SOD1
RBBP4	testis	DNM1L, SOD1
RBBP4	tonsil	DNM1L, SOD1
RBBP4	thymus	DNM1L, SOD1
RBBP4	lymph node	DNM1L, SOD1
REL	appendix	ACBD4, SZT2, EHHADH, ACOT8, ACOT12
REL	tonsil	ACBD4, SZT2, EHHADH, ACOT8, ACOT12
REL	bone marrow	ACBD4, SZT2, EHHADH, ACOT8, ACOT12
REL	lymph node	ACBD4, SZT2, EHHADH, ACOT8, ACOT12
REL	urinary bladder	ACBD4, SZT2, EHHADH, ACOT8, ACOT12
TRIM27	liver	EHHADH
TRIM27	spleen	EHHADH
TRIM27	pancreas	EHHADH
RNF4	tonsil	EHHADH, PAICS
RNF4	thymus	EHHADH, PAICS
RNF4	spleen	EHHADH, PAICS
RNF4	bone marrow	EHHADH, PAICS
RNF4	lymph node	EHHADH, PAICS
RNF6	testis	CCDC33, TRIM37
RNF6	bone marrow	CCDC33, TRIM37
ROCK1	bone marrow	RHOA
RPA1	thymus	VIM
RPA1	skeletal muscle	VIM
RPA3	parathyroid gland	DNM1L, SOD1
RPA3	thymus	DNM1L, SOD1
RPA3	bone marrow	DNM1L, SOD1
RPL7A	ovary	TMEM35A
RPL9	ovary	TRIM37
RPL12	ovary	DNM1L
RPL21	ovary	SOD2
RPL21	tonsil	SOD2
RPL21	bone marrow	SOD2
RPL21	lymph node	SOD2
RPL21	breast	SOD2
RPL30	ovary	DNM1L, SOD1
RPL30	tonsil	DNM1L, SOD1
RPL30	bone marrow	DNM1L, SOD1
RPL30	breast	DNM1L, SOD1
RPL27A	ovary	PEX6
RPL27A	bone marrow	PEX6
RPL27A	pancreas	PEX6
RPL28	ovary	DNM1L
RPL28	esophagus	DNM1L
MRPL12	liver	SOD1
MRPL12	skeletal muscle	SOD1
MRPL12	tongue	SOD1
MRPL12	heart muscle	SOD1
RPN2	epididymis	RHOA
RPN2	thyroid gland	RHOA
RPN2	choroid plexus	RHOA
RPN2	placenta	RHOA
RPS3A	ovary	SOD2
RPS3A	bone marrow	SOD2
RPS3A	breast	SOD2
RPS6	ovary	VIM
RPS14	skin	PEX6
RPS14	ovary	PEX6
RPS14	pancreas	PEX6
RPS25	ovary	PEX5L
RPS25	skeletal muscle	PEX5L
RRM2	tonsil	DNM1L
RRM2	thymus	DNM1L
RRM2	bone marrow	DNM1L
RRM2	lymph node	DNM1L
S100A6	colon	PEX5
S100A6	urinary bladder	PEX5
S100A11	esophagus	SOD1
S100A11	vagina	SOD1
S100A11	urinary bladder	SOD1
SAFB	cerebellum	HSPD1, DNM1L
SAFB	skeletal muscle	HSPD1, DNM1L
SARS1	thyroid gland	SOD1
SARS1	cerebral cortex	SOD1
SARS1	pancreas	SOD1
ATXN1	retina	FDPS, FAR1
ATXN1	skeletal muscle	FDPS, FAR1
ATXN1	cerebral cortex	FDPS, FAR1
ATXN1	tongue	FDPS, FAR1
CCL3	adipose tissue	IDE
CCL3	adrenal gland	IDE
CCL3	cerebral cortex	IDE
CCL3	spleen	IDE
CCL3	bone marrow	IDE
CCL3	lung	IDE
SDHA	choroid plexus	LDHA, TKT, CYB5R3, PDIA6, PMVK, HSD17B4
SDHA	liver	LDHA, TKT, CYB5R3, PDIA6, PMVK, HSD17B4
SDHA	skeletal muscle	LDHA, TKT, CYB5R3, PDIA6, PMVK, HSD17B4
SDHA	tongue	LDHA, TKT, CYB5R3, PDIA6, PMVK, HSD17B4
SDHA	heart muscle	LDHA, TKT, CYB5R3, PDIA6, PMVK, HSD17B4
SFPQ	thymus	VIM
SGCB	parathyroid gland	EHHADH
SGCB	skeletal muscle	EHHADH
SGCB	tongue	EHHADH
SGCB	heart muscle	EHHADH
SH3GL1	skin	DNM1L, VIM
SH3GL1	esophagus	DNM1L, VIM
SH3GL1	vagina	DNM1L, VIM
SH3GL2	cerebral cortex	ACTG1
ST3GAL3	skeletal muscle	ACTG1
ST3GAL3	cerebral cortex	ACTG1
ST3GAL3	tongue	ACTG1
SKP1	skeletal muscle	DNM1L
SLC7A1	skin	MFF
SLC7A1	esophagus	MFF
SLC7A1	cerebral cortex	MFF
SLC7A1	pancreas	MFF
SLC14A1	basal ganglia	FIS1
SLC14A1	midbrain	FIS1
SLC14A1	prostate	FIS1
SLC14A1	urinary bladder	FIS1
SLC18A1	adrenal gland	PEX16
SLC18A3	basal ganglia	MFF
SMARCA2	choroid plexus	SOD2
SMARCA2	ovary	SOD2
SMARCA2	parathyroid gland	SOD2
SMARCA2	skeletal muscle	SOD2
SMARCC2	cerebellum	PEX14
SMARCD1	tonsil	PRDX1, CCDC33, PAICS
SMARCD1	parathyroid gland	PRDX1, CCDC33, PAICS
SMARCD1	thymus	PRDX1, CCDC33, PAICS
SMARCD1	bone marrow	PRDX1, CCDC33, PAICS
SUMO3	basal ganglia	VIM
SUMO3	skeletal muscle	VIM
SUMO3	cerebral cortex	VIM
SUMO2	cerebellum	DNM1L, SOD1, VIM
SUMO2	ovary	DNM1L, SOD1, VIM
SNCA	cerebellum	SOD1
SNCA	amygdala	SOD1
SNCA	basal ganglia	SOD1
SNCA	midbrain	SOD1
SNCA	cerebral cortex	SOD1
SNCA	bone marrow	SOD1
SNCA	hypothalamus	SOD1
SNCA	hippocampal formation	SOD1
SNCA	spinal cord	SOD1
SOAT1	adrenal gland	IDH2, LDHA, TKT, ARF1
SOAT1	salivary gland	IDH2, LDHA, TKT, ARF1
SPTBN1	adipose tissue	CRAT
SPTBN1	amygdala	CRAT
SPTBN1	basal ganglia	CRAT
SRP19	pituitary gland	SOD1
SRP19	thyroid gland	SOD1
SRP19	liver	SOD1
SRP19	tonsil	SOD1
SRP19	bone marrow	SOD1
SRP19	pancreas	SOD1
SRPK1	testis	PEX19
SRPK1	bone marrow	PEX19
SRPK2	cerebellum	LDHA
SRPK2	amygdala	LDHA
SRPK2	testis	LDHA
SRPK2	basal ganglia	LDHA
SRPK2	thymus	LDHA
SRPK2	midbrain	LDHA
SRPK2	cerebral cortex	LDHA
SRPK2	hypothalamus	LDHA
SRPK2	hippocampal formation	LDHA
SRPK2	spinal cord	LDHA
SSB	adipose tissue	DNM1L, SOD1
SSB	choroid plexus	DNM1L, SOD1
SSB	bone marrow	DNM1L, SOD1
STAT3	liver	ECH1, IMPDH2
STK4	appendix	SOD2, PRDX1
STK4	tonsil	SOD2, PRDX1
STK4	thymus	SOD2, PRDX1
STK4	spleen	SOD2, PRDX1
STK4	bone marrow	SOD2, PRDX1
STK4	lung	SOD2, PRDX1
STK4	lymph node	SOD2, PRDX1
STX1A	cerebellum	VIM
STX1A	pituitary gland	VIM
STX1A	amygdala	VIM
STX1A	basal ganglia	VIM
STX1A	cerebral cortex	VIM
STX1A	hypothalamus	VIM
STX1A	hippocampal formation	VIM
SUOX	epididymis	PEX19, POMC
SUOX	kidney	PEX19, POMC
SUOX	adrenal gland	PEX19, POMC
SUOX	liver	PEX19, POMC
SUOX	parathyroid gland	PEX19, POMC
SUOX	skeletal muscle	PEX19, POMC
VAMP1	midbrain	TMEM35A, CYB5R3
VAMP1	cerebral cortex	TMEM35A, CYB5R3
VAMP1	hypothalamus	TMEM35A, CYB5R3
VAMP1	spinal cord	TMEM35A, CYB5R3
SYN1	cerebellum	VIM
SYN1	pituitary gland	VIM
SYN1	amygdala	VIM
SYN1	retina	VIM
SYN1	basal ganglia	VIM
SYN1	midbrain	VIM
SYN1	cerebral cortex	VIM
SYN1	hypothalamus	VIM
SYN1	hippocampal formation	VIM
TBCA	epididymis	SOD1
TBCA	adrenal gland	SOD1
TBCA	liver	SOD1
TCEA2	cerebellum	DHRS2, VIM
TCEA2	amygdala	DHRS2, VIM
TCEA2	testis	DHRS2, VIM
TCEA2	basal ganglia	DHRS2, VIM
TCEA2	cerebral cortex	DHRS2, VIM
TCEA2	hypothalamus	DHRS2, VIM
TCEA2	hippocampal formation	DHRS2, VIM
ELOA	liver	TRIM37
ELOA	skeletal muscle	TRIM37
ELOA	pancreas	TRIM37
TCF4	cervix	MARF1, SZT2
TCF4	placenta	MARF1, SZT2
TCF3	testis	VIM
TCF3	thymus	VIM
GCFC2	skeletal muscle	VIM
TCOF1	choroid plexus	VIM
PRDX2	adrenal gland	DNM1L, SOD1
PRDX2	skeletal muscle	DNM1L, SOD1
PRDX2	tongue	DNM1L, SOD1
PRDX2	bone marrow	DNM1L, SOD1
PRDX2	heart muscle	DNM1L, SOD1
TERF2	cerebellum	SOD1
TERF2	tonsil	SOD1
TERF2	skeletal muscle	SOD1
TERF2	cerebral cortex	SOD1
TERF2	lymph node	SOD1
TFAP2A	skin	LDHA, RHOA
TFCP2	retina	OXCT1, ACAA1
TFCP2	tonsil	OXCT1, ACAA1
TFCP2	parathyroid gland	OXCT1, ACAA1
TFCP2	thymus	OXCT1, ACAA1
TFCP2	skeletal muscle	OXCT1, ACAA1
TFRC	ovary	MFF
TFRC	skeletal muscle	MFF
TFRC	placenta	MFF
TFRC	tongue	MFF
TFRC	bone marrow	MFF
TFRC	lung	MFF
TFRC	colon	MFF
TFRC	urinary bladder	MFF
TGFBR2	adipose tissue	IDH1, MAVS
TGM2	fallopian tube	DNM1L
TGM2	liver	DNM1L
TGM2	cervix	DNM1L
TGM2	placenta	DNM1L
TGM2	heart muscle	DNM1L
TGM2	lung	DNM1L
TGM2	endometrium	DNM1L
THBD	adipose tissue	TMEM35A
THBD	lung	TMEM35A
TIAM1	cerebellum	RHOA, HSD17B4
TIAM1	amygdala	RHOA, HSD17B4
TIAM1	basal ganglia	RHOA, HSD17B4
TIAM1	esophagus	RHOA, HSD17B4
TIAM1	hippocampal formation	RHOA, HSD17B4
TIMP1	gallbladder	ECH1
TIMP1	appendix	ECH1
TIMP1	lung	ECH1
TIMP1	urinary bladder	ECH1
TLE1	liver	PEX2
TLE1	skeletal muscle	PEX2
TLN1	colon	DNM1L
TLN1	endometrium	DNM1L
TMSB4X	spleen	ACTG1
TMSB4X	bone marrow	ACTG1
TMSB4X	lymph node	ACTG1
TMSB4X	spinal cord	ACTG1
CLDN5	adipose tissue	EHHADH
CLDN5	choroid plexus	EHHADH
CLDN5	lung	EHHADH
CLDN5	breast	EHHADH
TNFAIP1	liver	SOD1
TNFAIP1	spleen	SOD1
TNFAIP1	heart muscle	SOD1
TNNI3	heart muscle	PEX1
TNNI3	lung	PEX1
TNNI3	breast	PEX1
TNNT1	skeletal muscle	VIM
TP53	tonsil	MUL1, PEX26
TP53	thymus	MUL1, PEX26
TP53BP1	pituitary gland	HSPD1, VIM
TPD52	retina	SOD1
TPD52	rectum	SOD1
TPI1	skeletal muscle	DNM1L, SOD1
TPI1	tongue	DNM1L, SOD1
TPI1	heart muscle	DNM1L, SOD1
TPM1	skeletal muscle	DNM1L
TPM1	tongue	DNM1L
TPM1	smooth muscle	DNM1L
TPM1	heart muscle	DNM1L
TPM1	seminal vesicle	DNM1L
TPM1	colon	DNM1L
TPM1	endometrium	DNM1L
TPM1	urinary bladder	DNM1L
TPM2	skeletal muscle	SOD1
TPM2	tongue	SOD1
TPM2	smooth muscle	SOD1
TPM2	seminal vesicle	SOD1
TPM2	colon	SOD1
TPM2	endometrium	SOD1
TPM2	urinary bladder	SOD1
TPM3	skeletal muscle	DNM1L
TPM3	tongue	DNM1L
TPM3	bone marrow	DNM1L
TPP2	testis	EHHADH
TPP2	skeletal muscle	EHHADH
TPP2	bone marrow	EHHADH
TPR	testis	SOD1
TPR	parathyroid gland	SOD1
TPR	thymus	SOD1
TPR	bone marrow	SOD1
TPT1	salivary gland	PRDX1
TPT1	skeletal muscle	PRDX1
TPT1	tongue	PRDX1
TPT1	pancreas	PRDX1
HSP90B1	epididymis	SOD2, DNM1L, SOD1
HSP90B1	thyroid gland	SOD2, DNM1L, SOD1
HSP90B1	liver	SOD2, DNM1L, SOD1
TRAF1	appendix	EHHADH, ECH1
TRAF1	tonsil	EHHADH, ECH1
TRAF1	lymph node	EHHADH, ECH1
TRAF2	cerebellum	MAVS, ACTG1, EHHADH, CCDC33, IMPDH2
TRAF2	lymph node	MAVS, ACTG1, EHHADH, CCDC33, IMPDH2
TRAF5	tonsil	PHYH, MAVS
TRAF5	lymph node	PHYH, MAVS
TRAF6	thyroid gland	MAVS, TRIM37
TRAF6	bone marrow	MAVS, TRIM37
TRPC1	retina	CAV1
TSC1	cerebellum	VIM
TSC1	testis	VIM
TSG101	tongue	FDPS, EHHADH
TTPA	liver	PEX12
TTR	choroid plexus	VIM
TTR	parathyroid gland	VIM
TTR	hippocampal formation	VIM
TTR	pancreas	VIM
TUFT1	skin	ABCD3, CCDC33
TUFT1	cervix	ABCD3, CCDC33
TUFT1	esophagus	ABCD3, CCDC33
TUFT1	vagina	ABCD3, CCDC33
TXN	kidney	DNM1L, PRDX1, VIM
TXN	liver	DNM1L, PRDX1, VIM
TXN	esophagus	DNM1L, PRDX1, VIM
TXN	salivary gland	DNM1L, PRDX1, VIM
TXN	rectum	DNM1L, PRDX1, VIM
TXN	colon	DNM1L, PRDX1, VIM
UBB	liver	SOD1
UBC	choroid plexus	IDE
UBC	liver	IDE
UBC	esophagus	IDE
UBC	skeletal muscle	IDE
UBC	tongue	IDE
UBC	bone marrow	IDE
UBA1	choroid plexus	DNM1L, SOD1
UBA1	skeletal muscle	DNM1L, SOD1
UBE2D1	skeletal muscle	MUL1, TRIM37
UBE2D1	tongue	MUL1, TRIM37
UBE2D1	bone marrow	MUL1, TRIM37
UBE2D1	heart muscle	MUL1, TRIM37
UBE2D2	fallopian tube	MUL1, TRIM37
UBE2D2	testis	MUL1, TRIM37
UBE2D2	cervix	MUL1, TRIM37
UBE2D2	skeletal muscle	MUL1, TRIM37
UBE2D3	bone marrow	MUL1, TRIM37
UBE2E1	bone marrow	MUL1, TRIM37
UBE2E2	cerebral cortex	MUL1, LDHA, TRIM37
UBE2H	adrenal gland	DNM1L, TRIM37
UBE2H	choroid plexus	DNM1L, TRIM37
UBE2H	skeletal muscle	DNM1L, TRIM37
UBE2H	tongue	DNM1L, TRIM37
UBE2H	heart muscle	DNM1L, TRIM37
UBE2H	pancreas	DNM1L, TRIM37
UBE2I	thymus	PEX10, PAICS
UBE2N	testis	SOD1
UBE2N	skeletal muscle	SOD1
UBE2N	lymph node	SOD1
UBE3A	skeletal muscle	IDH1, MARF1
UBE3A	tongue	IDH1, MARF1
UCHL1	cerebellum	SOD1
UCHL1	adrenal gland	SOD1
UCHL1	pituitary gland	SOD1
UCHL1	amygdala	SOD1
UCHL1	basal ganglia	SOD1
UCHL1	midbrain	SOD1
UCHL1	cerebral cortex	SOD1
UCHL1	hypothalamus	SOD1
UCHL1	hippocampal formation	SOD1
UCHL1	spinal cord	SOD1
UPK1B	stomach	MFF
UPK1B	urinary bladder	MFF
NR1H2	skeletal muscle	VIM
UROD	choroid plexus	VIM
UROD	parathyroid gland	VIM
VASP	bone marrow	ACTG1
VAV1	appendix	RHOA
VAV1	tonsil	RHOA
VAV1	thymus	RHOA
VAV1	spleen	RHOA
VAV1	bone marrow	RHOA
VAV1	lymph node	RHOA
VAV1	small intestine	RHOA
VAV1	urinary bladder	RHOA
VAV2	adrenal gland	CAV1
VAV2	liver	CAV1
VAV2	pancreas	CAV1
VAV2	small intestine	CAV1
VCAM1	kidney	HSPD1, VAPA, LDHA, GSTK1, ACAT1, VIM, CNOT1, PAICS, ARF1, HK2, PRDX1, PMVK
VCAM1	ovary	HSPD1, VAPA, LDHA, GSTK1, ACAT1, VIM, CNOT1, PAICS, ARF1, HK2, PRDX1, PMVK
VCAM1	tonsil	HSPD1, VAPA, LDHA, GSTK1, ACAT1, VIM, CNOT1, PAICS, ARF1, HK2, PRDX1, PMVK
VCAM1	spleen	HSPD1, VAPA, LDHA, GSTK1, ACAT1, VIM, CNOT1, PAICS, ARF1, HK2, PRDX1, PMVK
VCAM1	lymph node	HSPD1, VAPA, LDHA, GSTK1, ACAT1, VIM, CNOT1, PAICS, ARF1, HK2, PRDX1, PMVK
VCAM1	urinary bladder	HSPD1, VAPA, LDHA, GSTK1, ACAT1, VIM, CNOT1, PAICS, ARF1, HK2, PRDX1, PMVK
VCP	adrenal gland	DNM1L, SOD1
VCP	choroid plexus	DNM1L, SOD1
VCP	liver	DNM1L, SOD1
VCP	skeletal muscle	DNM1L, SOD1
VCP	tongue	DNM1L, SOD1
VCP	heart muscle	DNM1L, SOD1
VDAC1	retina	LDHA, TKT, ARF1, HK1, IMPDH2
VDAC1	skeletal muscle	LDHA, TKT, ARF1, HK1, IMPDH2
VDAC1	tongue	LDHA, TKT, ARF1, HK1, IMPDH2
VDAC1	heart muscle	LDHA, TKT, ARF1, HK1, IMPDH2
VDAC2	esophagus	PEX1
VDAC2	skeletal muscle	PEX1
VDAC2	tongue	PEX1
VDAC2	heart muscle	PEX1
VDR	duodenum	GNPAT
VDR	parathyroid gland	GNPAT
VDR	rectum	GNPAT
VDR	colon	GNPAT
VDR	small intestine	GNPAT
EZR	choroid plexus	NHERF1, DNM1L
EZR	parathyroid gland	NHERF1, DNM1L
XRCC4	testis	VIM
XRCC4	thymus	VIM
XRCC5	thymus	DNM1L, SOD1
YWHAB	cerebral cortex	DNM1L, SOD1, VIM
YWHAE	cerebellum	DNM1L
YWHAE	amygdala	DNM1L
YWHAE	basal ganglia	DNM1L
YWHAE	midbrain	DNM1L
YWHAE	skeletal muscle	DNM1L
YWHAE	cerebral cortex	DNM1L
YWHAE	tongue	DNM1L
YWHAE	hypothalamus	DNM1L
YWHAE	hippocampal formation	DNM1L
YWHAE	spinal cord	DNM1L
YWHAG	adipose tissue	BAAT, SOD1
YWHAG	amygdala	BAAT, SOD1
YWHAG	basal ganglia	BAAT, SOD1
YWHAG	midbrain	BAAT, SOD1
YWHAG	skeletal muscle	BAAT, SOD1
YWHAG	cerebral cortex	BAAT, SOD1
YWHAG	tongue	BAAT, SOD1
YWHAG	hypothalamus	BAAT, SOD1
YWHAG	hippocampal formation	BAAT, SOD1
YWHAZ	esophagus	DNM1L, SOD1
SF1	bone marrow	SCP2
ZNF20	testis	VIM
MKRN3	retina	POMC, PEX5, PEX10, PEX26, CCDC33
RNF112	cerebellum	PHYH, PEX26, SOD1
RNF112	amygdala	PHYH, PEX26, SOD1
RNF112	basal ganglia	PHYH, PEX26, SOD1
RNF112	cerebral cortex	PHYH, PEX26, SOD1
RNF112	hypothalamus	PHYH, PEX26, SOD1
RNF112	hippocampal formation	PHYH, PEX26, SOD1
ZMYM2	thyroid gland	PAICS
ZMYM2	retina	PAICS
ZMYM2	testis	PAICS
ZMYM2	bone marrow	PAICS
PRDM2	skeletal muscle	SOD2
PRDM2	cerebral cortex	SOD2
PRDM2	bone marrow	SOD2
BAG6	skeletal muscle	FAR1
GPANK1	testis	CCDC33, PLAAT1
SEM1	liver	SOD1
SEM1	skeletal muscle	SOD1
ARHGEF5	skin	RHOA
ARHGEF5	esophagus	RHOA
MLF2	choroid plexus	CRAT
MLF2	liver	CRAT
MLF2	basal ganglia	CRAT
MLF2	cerebral cortex	CRAT
FXR1	testis	ECH1, VIM, ACTG1, PAICS, IMPDH2
FXR1	skeletal muscle	ECH1, VIM, ACTG1, PAICS, IMPDH2
FXR1	tongue	ECH1, VIM, ACTG1, PAICS, IMPDH2
FXR1	heart muscle	ECH1, VIM, ACTG1, PAICS, IMPDH2
SYMPK	testis	SOD1
SYMPK	skeletal muscle	SOD1
SYMPK	lymph node	SOD1
USP11	cerebellum	DECR2
USP11	pituitary gland	DECR2
USP11	amygdala	DECR2
USP11	basal ganglia	DECR2
USP11	cerebral cortex	DECR2
USP11	hypothalamus	DECR2
KDM5C	skeletal muscle	PEX14
KDM5D	small intestine	PEX14
AXIN1	skin	TRIM37
AXIN1	skeletal muscle	TRIM37
AXIN1	bone marrow	TRIM37
CDC7	cerebellum	GRHPR, TRIM37
CDC7	retina	GRHPR, TRIM37
CDC7	testis	GRHPR, TRIM37
CDC7	tonsil	GRHPR, TRIM37
CDC7	thymus	GRHPR, TRIM37
CDC7	spleen	GRHPR, TRIM37
CDC7	bone marrow	GRHPR, TRIM37
CDC7	lymph node	GRHPR, TRIM37
H2BC9	thymus	CRAT, ACSL4, AKAP11
H2BC9	bone marrow	CRAT, ACSL4, AKAP11
H2BC21	retina	ATAD1, TMEM135, AKAP11
H2BC21	skin	ATAD1, TMEM135, AKAP11
H2BC21	prostate	ATAD1, TMEM135, AKAP11
H2BC21	heart muscle	ATAD1, TMEM135, AKAP11
H2BC21	vagina	ATAD1, TMEM135, AKAP11
H3C4	bone marrow	PEX1
H3C10	spleen	PEX1
H3C10	bone marrow	PEX1
MAD1L1	basal ganglia	VIM
PLA2G6	testis	CCDC33
STX7	tonsil	MFF
STX7	lymph node	MFF
CUL3	testis	PDIA6
CUL3	tonsil	PDIA6
CUL3	skeletal muscle	PDIA6
CUL3	tongue	PDIA6
KLF11	pancreas	FAR1, VIM
SMARCA5	testis	SOD2
SMARCA5	bone marrow	SOD2
PPFIBP2	parathyroid gland	VIM
PIK3R3	testis	CCDC33
COPS3	testis	PHYH, PEX1, PEX26
COPS3	skeletal muscle	PHYH, PEX1, PEX26
COPS3	tongue	PHYH, PEX1, PEX26
COPS3	bone marrow	PHYH, PEX1, PEX26
COPS3	heart muscle	PHYH, PEX1, PEX26
API5	thymus	SOD1
BLZF1	testis	CCDC33, RAB2A
BHLHE40	esophagus	EHHADH, VIM
BHLHE40	skeletal muscle	EHHADH, VIM
BHLHE40	vagina	EHHADH, VIM
PIAS1	thymus	PHYH, PEX1, PEX7
PIAS1	bone marrow	PHYH, PEX1, PEX7
TCAP	midbrain	VIM
TCAP	skeletal muscle	VIM
PRKRA	skeletal muscle	EHHADH
PRKRA	tongue	EHHADH
RUVBL1	fallopian tube	DNM1L, SOD1
RUVBL1	testis	DNM1L, SOD1
SSNA1	testis	EHHADH
EIF3A	skeletal muscle	DNM1L, SOD1
EIF3A	bone marrow	DNM1L, SOD1
EIF3A	pancreas	DNM1L, SOD1
EIF3B	skeletal muscle	DNM1L
EIF3D	tonsil	DNM1L, SOD1
EIF3D	pancreas	DNM1L, SOD1
EIF3H	ovary	SOD1
EIF3H	tonsil	SOD1
EIF3H	bone marrow	SOD1
EIF3I	skeletal muscle	SOD1
VAMP4	cerebellum	MFF, CYB5R3
VAMP4	pituitary gland	MFF, CYB5R3
VAMP4	cerebral cortex	MFF, CYB5R3
STX11	lung	CCDC33
PEA15	amygdala	ABCD4
PEA15	retina	ABCD4
PEA15	basal ganglia	ABCD4
PEA15	midbrain	ABCD4
PEA15	cerebral cortex	ABCD4
PEA15	hypothalamus	ABCD4
PEA15	hippocampal formation	ABCD4
PEA15	spinal cord	ABCD4
CDC23	placenta	PHYH, CCDC33
PABPC4	stomach	SOD1
PABPC4	skeletal muscle	SOD1
PABPC4	tongue	SOD1
PABPC4	heart muscle	SOD1
PABPC4	pancreas	SOD1
BANF1	fallopian tube	SOD1
BANF1	skeletal muscle	SOD1
BANF1	tongue	SOD1
BANF1	heart muscle	SOD1
DCAF5	testis	VAPA
DCAF5	tongue	VAPA
SYNGAP1	cerebellum	VIM
SYNGAP1	pituitary gland	VIM
SYNGAP1	ovary	VIM
SYNGAP1	basal ganglia	VIM
SYNGAP1	cerebral cortex	VIM
SYNGAP1	hippocampal formation	VIM
TMEM11	skeletal muscle	PEX12
TMEM11	tongue	PEX12
TMEM11	bone marrow	PEX12
TMEM11	pancreas	PEX12
TSC22D1	cerebral cortex	VIM
STK19	pancreas	VIM
FUBP1	bone marrow	SOD1, VIM
AP1G2	cerebellum	PEX1
AP1G2	pituitary gland	PEX1
AP1M1	testis	CCDC33
AP3D1	pituitary gland	SOD1
AP3D1	skeletal muscle	SOD1
AP3D1	pancreas	SOD1
BTRC	retina	PRDX1
BTRC	basal ganglia	PRDX1
BTRC	cerebral cortex	PRDX1
H1-10	bone marrow	SOD1
HAP1	hypothalamus	VIM
RHBDL1	cerebellum	MFF
RHBDL1	amygdala	MFF
RHBDL1	basal ganglia	MFF
RHBDL1	cerebral cortex	MFF
RHBDL1	hypothalamus	MFF
RHBDL1	hippocampal formation	MFF
UBE2M	amygdala	SOD1
UBE2M	skeletal muscle	SOD1
UBE2M	cerebral cortex	SOD1
SPAG9	cerebral cortex	ARF1
SPAG9	spinal cord	ARF1
RPL14	ovary	PEX5
PSTPIP1	appendix	TTC1, EHHADH
PSTPIP1	tonsil	TTC1, EHHADH
PSTPIP1	spleen	TTC1, EHHADH
PSTPIP1	bone marrow	TTC1, EHHADH
PSTPIP1	lung	TTC1, EHHADH
PSTPIP1	lymph node	TTC1, EHHADH
PSTPIP1	small intestine	TTC1, EHHADH
PRC1	cerebellum	TRIM37
PRC1	testis	TRIM37
PRC1	tonsil	TRIM37
PRC1	esophagus	TRIM37
PRC1	thymus	TRIM37
PRC1	bone marrow	TRIM37
PIAS2	cerebellum	PAICS
PIAS2	retina	PAICS
PIAS2	testis	PAICS
PIAS2	parathyroid gland	PAICS
PIAS2	skeletal muscle	PAICS
CLDN10	kidney	PEX12
CLDN10	amygdala	PEX12
CLDN10	salivary gland	PEX12
CLDN10	pancreas	PEX12
USP2	kidney	SOD1
USP2	retina	SOD1
USP2	testis	SOD1
USP2	skeletal muscle	SOD1
USP2	tongue	SOD1
USP2	heart muscle	SOD1
PDLIM1	skeletal muscle	VIM
ARHGEF1	thymus	RHOA
ARHGEF1	spleen	RHOA
ARHGEF1	bone marrow	RHOA
ARHGEF1	lymph node	RHOA
ARHGEF1	small intestine	RHOA
CBFA2T2	retina	PEX14
CBFA2T2	prostate	PEX14
SYNGR3	cerebral cortex	EHHADH
SYNGR3	hypothalamus	EHHADH
SYNGR1	choroid plexus	EHHADH
SYNGR1	cerebral cortex	EHHADH
EBAG9	epididymis	VAPB, VAPA, PEX16, ACSL5
EBAG9	thyroid gland	VAPB, VAPA, PEX16, ACSL5
EBAG9	liver	VAPB, VAPA, PEX16, ACSL5
EBAG9	salivary gland	VAPB, VAPA, PEX16, ACSL5
EBAG9	skeletal muscle	VAPB, VAPA, PEX16, ACSL5
EBAG9	tongue	VAPB, VAPA, PEX16, ACSL5
AP4M1	testis	ARF1
ARHGEF2	lung	RHOA
ARHGEF2	spinal cord	RHOA
BUB3	tonsil	DNM1L
BUB3	thymus	DNM1L
BUB3	bone marrow	DNM1L
BUB3	lymph node	DNM1L
DDX21	adipose tissue	DNM1L
DDX21	bone marrow	DNM1L
DDX21	urinary bladder	DNM1L
SLC16A7	adipose tissue	VAPA, ACSL5
SLC16A7	kidney	VAPA, ACSL5
SLC16A7	stomach	VAPA, ACSL5
SLC16A7	heart muscle	VAPA, ACSL5
SLC16A7	pancreas	VAPA, ACSL5
ZMYM6	bone marrow	SOD1
PNMA1	cerebral cortex	EHHADH, CCDC33
RPS6KA5	skeletal muscle	ACTG1
RPS6KA5	tongue	ACTG1
RPS6KA5	spinal cord	ACTG1
CYTH2	thyroid gland	ARF1
CYTH2	retina	ARF1
CYTH2	testis	ARF1
ITGB1BP1	adipose tissue	CCDC33, SOD1
ITGB1BP1	basal ganglia	CCDC33, SOD1
ITGB1BP1	breast	CCDC33, SOD1
TRIP13	testis	SCP2
TRIP13	thymus	SCP2
VAMP3	spinal cord	TMEM35A
RAB9A	adrenal gland	SOD1
RAB9A	bone marrow	SOD1
ADIPOQ	adipose tissue	PEX12, MFF, TMEM35A
ADIPOQ	salivary gland	PEX12, MFF, TMEM35A
ADIPOQ	tongue	PEX12, MFF, TMEM35A
ADIPOQ	breast	PEX12, MFF, TMEM35A
LPXN	spleen	AGXT
ARHGAP29	adipose tissue	RHOA
ARHGAP29	kidney	RHOA
ARHGAP29	thyroid gland	RHOA
ARHGAP29	spleen	RHOA
ARHGAP29	lung	RHOA
ARHGAP29	breast	RHOA
STX8	epididymis	PEX12, MFF
STX8	choroid plexus	PEX12, MFF
STX8	testis	PEX12, MFF
STX8	skeletal muscle	PEX12, MFF
STX8	tongue	PEX12, MFF
FXR2	skeletal muscle	ECH1, VIM, PAICS, TRIM37, CCDC33, IMPDH2
FXR2	tongue	ECH1, VIM, PAICS, TRIM37, CCDC33, IMPDH2
FXR2	heart muscle	ECH1, VIM, PAICS, TRIM37, CCDC33, IMPDH2
BAG4	cerebellum	SAMD4A, VIM
BAG4	cerebral cortex	SAMD4A, VIM
POLR1C	choroid plexus	CCDC33, VIM
PTGES	skin	VAPB, EHHADH
PTGES	parathyroid gland	VAPB, EHHADH
PTGES	placenta	VAPB, EHHADH
PTGES	seminal vesicle	VAPB, EHHADH
PTGES	urinary bladder	VAPB, EHHADH
SEC22B	epididymis	MFF
SEC22B	retina	MFF
SEC22B	liver	MFF
GOSR2	duodenum	TMEM35A, MFF
GOSR2	testis	TMEM35A, MFF
KIF20B	testis	VIM
KIF20B	thymus	VIM
PRDX6	adipose tissue	DNM1L, SOD1
PRDX6	liver	DNM1L, SOD1
PRDX6	skeletal muscle	DNM1L, SOD1
PRDX6	tongue	DNM1L, SOD1
PDIA4	epididymis	SOD1
PDIA4	thyroid gland	SOD1
PDIA4	liver	SOD1
EIF5B	choroid plexus	PEX1
EIF5B	skeletal muscle	PEX1
EIF5B	heart muscle	PEX1
EIF5B	spinal cord	PEX1
NUP93	thyroid gland	SOD1
NUP93	retina	SOD1
NUP93	testis	SOD1
NUP93	tonsil	SOD1
NUP93	thymus	SOD1
NUP93	bone marrow	SOD1
NUP93	lymph node	SOD1
KIAA0408	skeletal muscle	TRIM37, VIM
[truncated: 2,038 more rows]
