# Supplementary material for: Peroxisomal interactome mapping enables network-based modelling of function and disease
Source: Life Sci Alliance. 2026 Jul 1;9(9):e202503562. doi: 10.26508/lsa.202503562 (PMC13324248; doi:10.26508/lsa.202503562)
Supplement: Supplementary file 10 [file LSA-2025-03562_Supplemental_Data_10.xlsx]

## Sheet: Sheet1
Association	Association_term	Abundance_group	Abundance_background	OR	P-value	P-value-corrected	Tissue
GO:0051592	response to calcium ion	6	12	23.3205	4.5447e-06	0.00183379	hippocampal formation
GO:1905913	negative regulation of calcium ion export across plasma membrane	4	4	inf	3.49783e-06	0.00183379	hippocampal formation
GO:0021762	substantia nigra development	6	16	13.9615	3.41493e-05	0.00664217	hippocampal formation
GO:0001956	positive regulation of neurotransmitter secretion	3	3	inf	8.23069e-05	0.00664217	hippocampal formation
GO:0097113	AMPA glutamate receptor clustering	3	3	inf	8.23069e-05	0.00664217	hippocampal formation
GO:0005513	detection of calcium ion	3	3	inf	8.23069e-05	0.00664217	hippocampal formation
GO:0010880	regulation of release of sequestered calcium ion into cytosol by sarcoplasmic reticulum	3	3	inf	8.23069e-05	0.00664217	hippocampal formation
GO:0060315	negative regulation of ryanodine-sensitive calcium-release channel activity	3	3	inf	8.23069e-05	0.00664217	hippocampal formation
GO:1901844	regulation of cell communication by electrical coupling involved in cardiac conduction	3	3	inf	8.23069e-05	0.00664217	hippocampal formation
GO:0060316	positive regulation of ryanodine-sensitive calcium-release channel activity	3	3	inf	8.23069e-05	0.00664217	hippocampal formation
GO:2000463	positive regulation of excitatory postsynaptic potential	4	7	30.3667	0.000110507	0.00810718	hippocampal formation
GO:0071902	positive regulation of protein serine/threonine kinase activity	4	8	22.7625	0.000213611	0.0143654	hippocampal formation
GO:0051343	positive regulation of cyclic-nucleotide phosphodiesterase activity	3	4	67.5556	0.000318734	0.0160762	hippocampal formation
GO:0050848	regulation of calcium-mediated signaling	3	4	67.5556	0.000318734	0.0160762	hippocampal formation
GO:0010801	negative regulation of peptidyl-threonine phosphorylation	3	4	67.5556	0.000318734	0.0160762	hippocampal formation
GO:0045807	positive regulation of endocytosis	3	4	67.5556	0.000318734	0.0160762	hippocampal formation
GO:0035307	positive regulation of protein dephosphorylation	4	10	15.1583	0.000598693	0.0282994	hippocampal formation
GO:0017156	calcium-ion regulated exocytosis	3	5	33.7593	0.000771483	0.0282994	hippocampal formation
GO:2000300	regulation of synaptic vesicle exocytosis	3	5	33.7593	0.000771483	0.0282994	hippocampal formation
GO:0032516	positive regulation of phosphoprotein phosphatase activity	3	5	33.7593	0.000771483	0.0282994	hippocampal formation
GO:0010881	regulation of cardiac muscle contraction by regulation of the release of sequestered calcium ion	3	5	33.7593	0.000771483	0.0282994	hippocampal formation
GO:0055117	regulation of cardiac muscle contraction	3	5	33.7593	0.000771483	0.0282994	hippocampal formation
GO:0010800	positive regulation of peptidyl-threonine phosphorylation	4	12	11.3562	0.0013186	0.0454326	hippocampal formation
GO:0031954	positive regulation of protein autophosphorylation	3	6	22.4938	0.00149396	0.0454326	hippocampal formation
GO:0070315	G1 to G0 transition involved in cell differentiation	2	2	inf	0.00191414	0.0454326	hippocampal formation
GO:0048791	calcium ion-regulated exocytosis of neurotransmitter	2	2	inf	0.00191414	0.0454326	hippocampal formation
GO:0010807	regulation of synaptic vesicle priming	2	2	inf	0.00191414	0.0454326	hippocampal formation
GO:0061909	autophagosome-lysosome fusion	2	2	inf	0.00191414	0.0454326	hippocampal formation
GO:0035641	locomotory exploration behavior	2	2	inf	0.00191414	0.0454326	hippocampal formation
GO:0071625	vocalization behavior	2	2	inf	0.00191414	0.0454326	hippocampal formation
GO:1901842	negative regulation of high voltage-gated calcium channel activity	2	2	inf	0.00191414	0.0454326	hippocampal formation
GO:0070495	negative regulation of thrombin-activated receptor signaling pathway	2	2	inf	0.00191414	0.0454326	hippocampal formation
GO:0097114	NMDA glutamate receptor clustering	2	2	inf	0.00191414	0.0454326	hippocampal formation
GO:2000050	regulation of non-canonical Wnt signaling pathway	2	2	inf	0.00191414	0.0454326	hippocampal formation
GO:0006979	response to oxidative stress	6	19	14.3233	2.36821e-05	0.0159617	adrenal gland
GO:0007059	chromosome segregation	9	20	7.86466	4.44766e-05	0.046567	testis
GO:0007584	response to nutrient	4	7	53.7971	1.37819e-05	0.00829673	urinary bladder
GO:0006260	DNA replication	11	18	22.2011	3.35504e-09	3.74758e-06	thymus
GO:0000727	double-strand break repair via break-induced replication	6	6	inf	1.1783e-07	6.58079e-05	thymus
GO:0006302	double-strand break repair	8	15	15.7679	2.28171e-06	0.000637168	thymus
GO:0006270	DNA replication initiation	5	5	inf	1.71258e-06	0.000637168	thymus
GO:0006303	double-strand break repair via nonhomologous end joining	7	12	19.1876	4.69663e-06	0.00104923	thymus
GO:0006606	protein import into nucleus	9	22	9.59419	8.17025e-06	0.00135245	thymus
GO:0006268	DNA unwinding involved in DNA replication	5	6	67.6336	9.68632e-06	0.00135245	thymus
GO:0030174	regulation of DNA-templated DNA replication initiation	5	6	67.6336	9.68632e-06	0.00135245	thymus
GO:0007095	mitotic G2 DNA damage checkpoint signaling	4	5	53.697	0.000116728	0.0144872	thymus
GO:0000278	mitotic cell cycle	7	18	8.69204	0.000130953	0.0146275	thymus
GO:0007094	mitotic spindle assembly checkpoint signaling	5	9	16.8798	0.000170474	0.0173108	thymus
GO:0045893	positive regulation of DNA-templated transcription	20	120	2.88448	0.000289458	0.0247272	thymus
GO:0033151	V(D)J recombination	3	3	inf	0.000354195	0.0247272	thymus
GO:1902975	mitotic DNA replication initiation	3	3	inf	0.000354195	0.0247272	thymus
GO:0002326	B cell lineage commitment	3	3	inf	0.000354195	0.0247272	thymus
GO:0033152	immunoglobulin V(D)J recombination	3	3	inf	0.000354195	0.0247272	thymus
GO:0051301	cell division	12	61	3.40487	0.000883623	0.0478024	thymus
GO:0018105	peptidyl-serine phosphorylation	8	30	4.97443	0.00082671	0.0478024	thymus
GO:0042307	positive regulation of protein import into nucleus	5	12	9.62923	0.000898702	0.0478024	thymus
GO:0006310	DNA recombination	5	12	9.62923	0.000898702	0.0478024	thymus
GO:0002218	activation of innate immune response	4	7	17.8788	0.000729277	0.0478024	thymus
GO:0034975	protein folding in endoplasmic reticulum	4	6	100.865	2.66885e-06	0.00113159	thyroid gland
GO:1903416	response to glycoside	2	2	inf	0.000450256	0.0477271	thyroid gland
GO:0002502	peptide antigen assembly with MHC class I protein complex	2	2	inf	0.000450256	0.0477271	thyroid gland
GO:1904019	epithelial cell apoptotic process	2	2	inf	0.000450256	0.0477271	thyroid gland
GO:1905913	negative regulation of calcium ion export across plasma membrane	4	4	inf	4.84505e-06	0.00407469	amygdala
GO:0021762	substantia nigra development	6	16	12.7624	5.42059e-05	0.00980601	amygdala
GO:0035307	positive regulation of protein dephosphorylation	5	10	21.0814	4.60391e-05	0.00980601	amygdala
GO:0001956	positive regulation of neurotransmitter secretion	3	3	inf	0.000104939	0.00980601	amygdala
GO:0005513	detection of calcium ion	3	3	inf	0.000104939	0.00980601	amygdala
GO:0010880	regulation of release of sequestered calcium ion into cytosol by sarcoplasmic reticulum	3	3	inf	0.000104939	0.00980601	amygdala
GO:0060315	negative regulation of ryanodine-sensitive calcium-release channel activity	3	3	inf	0.000104939	0.00980601	amygdala
GO:1901844	regulation of cell communication by electrical coupling involved in cardiac conduction	3	3	inf	0.000104939	0.00980601	amygdala
GO:0060316	positive regulation of ryanodine-sensitive calcium-release channel activity	3	3	inf	0.000104939	0.00980601	amygdala
GO:0051592	response to calcium ion	5	12	15.0415	0.000134047	0.0112733	amygdala
GO:0071902	positive regulation of protein serine/threonine kinase activity	4	8	20.8506	0.000292317	0.022349	amygdala
GO:0051343	positive regulation of cyclic-nucleotide phosphodiesterase activity	3	4	61.9432	0.000405223	0.0227195	amygdala
GO:0050848	regulation of calcium-mediated signaling	3	4	61.9432	0.000405223	0.0227195	amygdala
GO:0010801	negative regulation of peptidyl-threonine phosphorylation	3	4	61.9432	0.000405223	0.0227195	amygdala
GO:0045807	positive regulation of endocytosis	3	4	61.9432	0.000405223	0.0227195	amygdala
GO:0017156	calcium-ion regulated exocytosis	3	5	30.9545	0.000978047	0.0411269	amygdala
GO:2000300	regulation of synaptic vesicle exocytosis	3	5	30.9545	0.000978047	0.0411269	amygdala
GO:0032516	positive regulation of phosphoprotein phosphatase activity	3	5	30.9545	0.000978047	0.0411269	amygdala
GO:0010881	regulation of cardiac muscle contraction by regulation of the release of sequestered calcium ion	3	5	30.9545	0.000978047	0.0411269	amygdala
GO:0055117	regulation of cardiac muscle contraction	3	5	30.9545	0.000978047	0.0411269	amygdala
GO:0046314	phosphocreatine biosynthetic process	3	3	inf	2.2662e-05	0.0145263	colon
GO:0007229	integrin-mediated signaling pathway	5	17	15.35	7.85633e-05	0.0251795	colon
GO:0002181	cytoplasmic translation	14	16	274.936	2.76147e-20	1.42492e-17	ovary
GO:0006412	translation	13	22	55.3403	3.82389e-15	9.86563e-13	ovary
GO:0042274	ribosomal small subunit biogenesis	4	6	64.7719	1.35194e-05	0.00232533	ovary
GO:0001890	placenta development	3	4	95.5345	0.000121515	0.0156755	ovary
GO:0042060	wound healing	3	18	37.62	0.000190003	0.0211165	seminal vesicle
GO:0007015	actin filament organization	3	21	31.3	0.000306036	0.0211165	seminal vesicle
GO:0045785	positive regulation of cell adhesion	2	16	24.4416	0.00486978	0.0375904	seminal vesicle
GO:0030216	keratinocyte differentiation	2	13	31.157	0.00320212	0.0375904	seminal vesicle
GO:0006937	regulation of muscle contraction	1	1	inf	0.00680985	0.0375904	seminal vesicle
GO:0003065	positive regulation of heart rate by epinephrine	1	1	inf	0.00680985	0.0375904	seminal vesicle
GO:0030049	muscle filament sliding	1	1	inf	0.00680985	0.0375904	seminal vesicle
GO:0043462	regulation of ATP-dependent activity	1	1	inf	0.00680985	0.0375904	seminal vesicle
GO:0070574	cadmium ion transmembrane transport	1	1	inf	0.00680985	0.0375904	seminal vesicle
GO:0006829	zinc ion transport	1	1	inf	0.00680985	0.0375904	seminal vesicle
GO:0031620	regulation of fever generation	1	1	inf	0.00680985	0.0375904	seminal vesicle
GO:0036344	platelet morphogenesis	1	1	inf	0.00680985	0.0375904	seminal vesicle
GO:0061006	regulation of cell proliferation involved in kidney morphogenesis	1	1	inf	0.00680985	0.0375904	seminal vesicle
GO:0023057	negative regulation of signaling	1	1	inf	0.00680985	0.0375904	seminal vesicle
GO:0110062	negative regulation of angiotensin-activated signaling pathway	1	1	inf	0.00680985	0.0375904	seminal vesicle
GO:0070262	peptidyl-serine dephosphorylation	1	1	inf	0.00680985	0.0375904	seminal vesicle
GO:1903244	positive regulation of cardiac muscle hypertrophy in response to stress	1	1	inf	0.00680985	0.0375904	seminal vesicle
GO:0097205	renal filtration	1	1	inf	0.00680985	0.0375904	seminal vesicle
GO:0090193	positive regulation of glomerulus development	1	1	inf	0.00680985	0.0375904	seminal vesicle
GO:1905949	negative regulation of calcium ion import across plasma membrane	1	1	inf	0.00680985	0.0375904	seminal vesicle
GO:0097720	calcineurin-mediated signaling	1	1	inf	0.00680985	0.0375904	seminal vesicle
GO:1901166	neural crest cell migration involved in autonomic nervous system development	1	1	inf	0.00680985	0.0375904	seminal vesicle
GO:0007161	calcium-independent cell-matrix adhesion	1	1	inf	0.00680985	0.0375904	seminal vesicle
GO:0150102	negative regulation of monocyte activation	1	1	inf	0.00680985	0.0375904	seminal vesicle
GO:0071635	negative regulation of transforming growth factor beta production	1	1	inf	0.00680985	0.0375904	seminal vesicle
GO:0008360	regulation of cell shape	2	24	15.4876	0.0108611	0.0435723	seminal vesicle
GO:0031529	ruffle organization	1	2	157.917	0.0135769	0.0435723	seminal vesicle
GO:1904753	negative regulation of vascular associated smooth muscle cell migration	1	2	157.917	0.0135769	0.0435723	seminal vesicle
GO:0071577	zinc ion transmembrane transport	1	2	157.917	0.0135769	0.0435723	seminal vesicle
GO:0032308	positive regulation of prostaglandin secretion	1	2	157.917	0.0135769	0.0435723	seminal vesicle
GO:0014005	microglia development	1	2	157.917	0.0135769	0.0435723	seminal vesicle
GO:0030241	skeletal muscle myosin thick filament assembly	1	2	157.917	0.0135769	0.0435723	seminal vesicle
GO:0048251	elastic fiber assembly	1	2	157.917	0.0135769	0.0435723	seminal vesicle
GO:0051639	actin filament network formation	1	2	157.917	0.0135769	0.0435723	seminal vesicle
GO:0033555	multicellular organismal response to stress	1	2	157.917	0.0135769	0.0435723	seminal vesicle
GO:1905205	positive regulation of connective tissue replacement	1	2	157.917	0.0135769	0.0435723	seminal vesicle
GO:0046878	positive regulation of saliva secretion	1	2	157.917	0.0135769	0.0435723	seminal vesicle
GO:1905665	positive regulation of calcium ion import across plasma membrane	1	2	157.917	0.0135769	0.0435723	seminal vesicle
GO:0014883	transition between fast and slow fiber	1	2	157.917	0.0135769	0.0435723	seminal vesicle
GO:0033173	calcineurin-NFAT signaling cascade	1	2	157.917	0.0135769	0.0435723	seminal vesicle
GO:0030836	positive regulation of actin filament depolymerization	1	2	157.917	0.0135769	0.0435723	seminal vesicle
GO:1904237	positive regulation of substrate-dependent cell migration, cell attachment to substrate	1	2	157.917	0.0135769	0.0435723	seminal vesicle
GO:0007044	cell-substrate junction assembly	1	2	157.917	0.0135769	0.0435723	seminal vesicle
GO:0032355	response to estradiol	4	11	59.6825	4.1496e-06	0.00114114	cervix
GO:0045773	positive regulation of axon extension	3	4	143.538	3.90573e-05	0.0216768	placenta
GO:0051592	response to calcium ion	6	12	18.3571	1.60398e-05	0.00752267	basal ganglia
GO:1905913	negative regulation of calcium ion export across plasma membrane	4	4	inf	8.33555e-06	0.00752267	basal ganglia
GO:0021762	substantia nigra development	6	16	10.9898	0.000116132	0.014755	basal ganglia
GO:0035307	positive regulation of protein dephosphorylation	5	10	18.1818	8.83935e-05	0.014755	basal ganglia
GO:0001956	positive regulation of neurotransmitter secretion	3	3	inf	0.000157303	0.014755	basal ganglia
GO:0005513	detection of calcium ion	3	3	inf	0.000157303	0.014755	basal ganglia
GO:0010880	regulation of release of sequestered calcium ion into cytosol by sarcoplasmic reticulum	3	3	inf	0.000157303	0.014755	basal ganglia
GO:0060315	negative regulation of ryanodine-sensitive calcium-release channel activity	3	3	inf	0.000157303	0.014755	basal ganglia
GO:1901844	regulation of cell communication by electrical coupling involved in cardiac conduction	3	3	inf	0.000157303	0.014755	basal ganglia
GO:0060316	positive regulation of ryanodine-sensitive calcium-release channel activity	3	3	inf	0.000157303	0.014755	basal ganglia
GO:0010800	positive regulation of peptidyl-threonine phosphorylation	5	12	12.9726	0.000254367	0.0216905	basal ganglia
GO:1903146	regulation of autophagy of mitochondrion	4	8	18.01	0.00049166	0.0333378	basal ganglia
GO:0071902	positive regulation of protein serine/threonine kinase activity	4	8	18.01	0.00049166	0.0333378	basal ganglia
GO:0051343	positive regulation of cyclic-nucleotide phosphodiesterase activity	3	4	53.5842	0.000604204	0.0333378	basal ganglia
GO:0050848	regulation of calcium-mediated signaling	3	4	53.5842	0.000604204	0.0333378	basal ganglia
GO:0010801	negative regulation of peptidyl-threonine phosphorylation	3	4	53.5842	0.000604204	0.0333378	basal ganglia
GO:0045807	positive regulation of endocytosis	3	4	53.5842	0.000604204	0.0333378	basal ganglia
GO:0021762	substantia nigra development	8	16	11.2129	1.6996e-05	0.0221627	cerebral cortex
GO:1905913	negative regulation of calcium ion export across plasma membrane	4	4	inf	5.13796e-05	0.0334995	cerebral cortex
GO:0006099	tricarboxylic acid cycle	7	8	113.973	2.07752e-08	2.03804e-05	heart muscle
GO:0006086	acetyl-CoA biosynthetic process from pyruvate	4	4	inf	1.34397e-05	0.00659216	heart muscle
GO:0006979	response to oxidative stress	7	19	9.43939	7.40172e-05	0.0181527	heart muscle
GO:0007005	mitochondrion organization	6	13	13.7838	5.62387e-05	0.0181527	heart muscle
GO:0046329	negative regulation of JNK cascade	3	3	inf	0.000224702	0.0367388	heart muscle
GO:0042776	proton motive force-driven mitochondrial ATP synthesis	3	3	inf	0.000224702	0.0367388	heart muscle
GO:0043488	regulation of mRNA stability	4	7	21.1091	0.000406651	0.0498656	heart muscle
GO:0009408	response to heat	4	7	21.1091	0.000406651	0.0498656	heart muscle
GO:0000727	double-strand break repair via break-induced replication	6	6	inf	7.04943e-09	5.85807e-06	lymph node
GO:0006260	DNA replication	9	18	23.5584	1.75739e-08	7.30197e-06	lymph node
GO:0006268	DNA unwinding involved in DNA replication	5	6	112.469	9.58983e-07	0.000199229	lymph node
GO:0030174	regulation of DNA-templated DNA replication initiation	5	6	112.469	9.58983e-07	0.000199229	lymph node
GO:0006270	DNA replication initiation	4	5	88.878	1.85852e-05	0.00257406	lymph node
GO:0007095	mitotic G2 DNA damage checkpoint signaling	4	5	88.878	1.85852e-05	0.00257406	lymph node
GO:1902975	mitotic DNA replication initiation	3	3	inf	8.84019e-05	0.0104946	lymph node
GO:0010212	response to ionizing radiation	4	8	22.1829	0.000234282	0.024336	lymph node
GO:0032355	response to estradiol	3	11	44.1094	0.000131305	0.0391289	vagina
GO:1900138	negative regulation of phospholipase A2 activity	2	3	222.235	0.000280011	0.0417216	vagina
GO:0043433	negative regulation of DNA-binding transcription factor activity	3	16	27.0721	0.000431789	0.0423707	vagina
GO:0032526	response to retinoic acid	2	6	55.4706	0.00137526	0.0423707	vagina
GO:0035924	cellular response to vascular endothelial growth factor stimulus	2	7	44.3529	0.00191393	0.0423707	vagina
GO:0042102	positive regulation of T cell proliferation	2	8	36.9412	0.00253677	0.0423707	vagina
GO:0050767	regulation of neurogenesis	2	5	74	0.000922313	0.0423707	vagina
GO:0009952	anterior/posterior pattern specification	2	7	44.3529	0.00191393	0.0423707	vagina
GO:0042476	odontogenesis	2	7	44.3529	0.00191393	0.0423707	vagina
GO:0009890	negative regulation of biosynthetic process	1	1	inf	0.00995285	0.0423707	vagina
GO:0070664	negative regulation of leukocyte proliferation	1	1	inf	0.00995285	0.0423707	vagina
GO:0043651	linoleic acid metabolic process	1	1	inf	0.00995285	0.0423707	vagina
GO:0051122	hepoxilin biosynthetic process	1	1	inf	0.00995285	0.0423707	vagina
GO:0051771	negative regulation of nitric-oxide synthase biosynthetic process	1	1	inf	0.00995285	0.0423707	vagina
GO:0035732	nitric oxide storage	1	1	inf	0.00995285	0.0423707	vagina
GO:1901687	glutathione derivative biosynthetic process	1	1	inf	0.00995285	0.0423707	vagina
GO:0035726	common myeloid progenitor cell proliferation	1	1	inf	0.00995285	0.0423707	vagina
GO:0044752	response to human chorionic gonadotropin	1	1	inf	0.00995285	0.0423707	vagina
GO:0014839	myoblast migration involved in skeletal muscle regeneration	1	1	inf	0.00995285	0.0423707	vagina
GO:0032652	regulation of interleukin-1 production	1	1	inf	0.00995285	0.0423707	vagina
GO:0045629	negative regulation of T-helper 2 cell differentiation	1	1	inf	0.00995285	0.0423707	vagina
GO:0002685	regulation of leukocyte migration	1	1	inf	0.00995285	0.0423707	vagina
GO:0033031	positive regulation of neutrophil apoptotic process	1	1	inf	0.00995285	0.0423707	vagina
GO:0031340	positive regulation of vesicle fusion	1	1	inf	0.00995285	0.0423707	vagina
GO:0045627	positive regulation of T-helper 1 cell differentiation	1	1	inf	0.00995285	0.0423707	vagina
GO:0031394	positive regulation of prostaglandin biosynthetic process	1	1	inf	0.00995285	0.0423707	vagina
GO:0046883	regulation of hormone secretion	1	1	inf	0.00995285	0.0423707	vagina
GO:0042063	gliogenesis	1	1	inf	0.00995285	0.0423707	vagina
GO:0034121	regulation of toll-like receptor signaling pathway	1	1	inf	0.00995285	0.0423707	vagina
GO:0060527	prostate epithelial cord arborization involved in prostate glandular acinus morphogenesis	1	1	inf	0.00995285	0.0423707	vagina
GO:0060523	prostate epithelial cord elongation	1	1	inf	0.00995285	0.0423707	vagina
GO:0060687	regulation of branching involved in prostate gland morphogenesis	1	1	inf	0.00995285	0.0423707	vagina
GO:1904035	regulation of epithelial cell apoptotic process	1	1	inf	0.00995285	0.0423707	vagina
GO:0002064	epithelial cell development	1	1	inf	0.00995285	0.0423707	vagina
GO:0060750	epithelial cell proliferation involved in mammary gland duct elongation	1	1	inf	0.00995285	0.0423707	vagina
GO:0001547	antral ovarian follicle growth	1	1	inf	0.00995285	0.0423707	vagina
GO:1902993	positive regulation of amyloid precursor protein catabolic process	1	1	inf	0.00995285	0.0423707	vagina
GO:0035881	amacrine cell differentiation	1	1	inf	0.00995285	0.0423707	vagina
GO:0021537	telencephalon development	1	1	inf	0.00995285	0.0423707	vagina
GO:0035910	ascending aorta morphogenesis	1	1	inf	0.00995285	0.0423707	vagina
GO:0061106	negative regulation of stomach neuroendocrine cell differentiation	1	1	inf	0.00995285	0.0423707	vagina
GO:0060675	ureteric bud morphogenesis	1	1	inf	0.00995285	0.0423707	vagina
GO:0060164	regulation of timing of neuron differentiation	1	1	inf	0.00995285	0.0423707	vagina
GO:0061102	stomach neuroendocrine cell differentiation	1	1	inf	0.00995285	0.0423707	vagina
GO:2000227	negative regulation of pancreatic A cell differentiation	1	1	inf	0.00995285	0.0423707	vagina
GO:0046331	lateral inhibition	1	1	inf	0.00995285	0.0423707	vagina
GO:0072282	metanephric nephron tubule morphogenesis	1	1	inf	0.00995285	0.0423707	vagina
GO:1902870	negative regulation of amacrine cell differentiation	1	1	inf	0.00995285	0.0423707	vagina
GO:1905934	negative regulation of cell fate determination	1	1	inf	0.00995285	0.0423707	vagina
GO:0043279	response to alkaloid	1	1	inf	0.00995285	0.0423707	vagina
GO:0061309	cardiac neural crest cell development involved in outflow tract morphogenesis	1	1	inf	0.00995285	0.0423707	vagina
GO:0072049	comma-shaped body morphogenesis	1	1	inf	0.00995285	0.0423707	vagina
GO:0003266	regulation of secondary heart field cardioblast proliferation	1	1	inf	0.00995285	0.0423707	vagina
GO:0021984	adenohypophysis development	1	1	inf	0.00995285	0.0423707	vagina
GO:2000978	negative regulation of forebrain neuron differentiation	1	1	inf	0.00995285	0.0423707	vagina
GO:0042491	inner ear auditory receptor cell differentiation	1	1	inf	0.00995285	0.0423707	vagina
GO:0097066	response to thyroid hormone	1	1	inf	0.00995285	0.0423707	vagina
GO:0021557	oculomotor nerve development	1	1	inf	0.00995285	0.0423707	vagina
GO:0045977	positive regulation of mitotic cell cycle, embryonic	1	1	inf	0.00995285	0.0423707	vagina
GO:0061009	common bile duct development	1	1	inf	0.00995285	0.0423707	vagina
GO:0021555	midbrain-hindbrain boundary morphogenesis	1	1	inf	0.00995285	0.0423707	vagina
GO:0021558	trochlear nerve development	1	1	inf	0.00995285	0.0423707	vagina
GO:0072050	S-shaped body morphogenesis	1	1	inf	0.00995285	0.0423707	vagina
GO:0072141	renal interstitial fibroblast development	1	1	inf	0.00995285	0.0423707	vagina
GO:0090162	establishment of epithelial cell polarity	1	1	inf	0.00995285	0.0423707	vagina
GO:0061626	pharyngeal arch artery morphogenesis	1	1	inf	0.00995285	0.0423707	vagina
GO:0021861	forebrain radial glial cell differentiation	1	1	inf	0.00995285	0.0423707	vagina
GO:0015891	siderophore transport	1	1	inf	0.00995285	0.0423707	vagina
GO:0002684	positive regulation of immune system process	1	1	inf	0.00995285	0.0423707	vagina
GO:0015689	molybdate ion transport	1	1	inf	0.00995285	0.0423707	vagina
GO:0043124	negative regulation of canonical NF-kappaB signal transduction	2	16	15.7647	0.0103673	0.0435136	vagina
GO:0006469	negative regulation of protein kinase activity	2	17	14.7059	0.0116802	0.0483429	vagina
GO:0043161	proteasome-mediated ubiquitin-dependent protein catabolic process	29	57	6.20256	1.99035e-10	3.34378e-07	skeletal muscle
GO:0006511	ubiquitin-dependent protein catabolic process	20	47	4.29305	5.64077e-06	0.00473824	skeletal muscle
GO:0006099	tricarboxylic acid cycle	7	8	39.3659	1.3425e-05	0.0056385	skeletal muscle
GO:1901800	positive regulation of proteasomal protein catabolic process	7	8	39.3659	1.3425e-05	0.0056385	skeletal muscle
GO:0045214	sarcomere organization	6	7	33.625	7.78258e-05	0.0176748	skeletal muscle
GO:0022904	respiratory electron transport chain	5	5	inf	8.41659e-05	0.0176748	skeletal muscle
GO:0045116	protein neddylation	5	5	inf	8.41659e-05	0.0176748	skeletal muscle
GO:0098779	positive regulation of mitophagy in response to mitochondrial depolarization	5	5	inf	8.41659e-05	0.0176748	skeletal muscle
GO:0006979	response to oxidative stress	10	19	6.28326	0.000164096	0.0306313	skeletal muscle
GO:0010498	proteasomal protein catabolic process	8	13	9.00699	0.000183591	0.0308433	skeletal muscle
GO:0021762	substantia nigra development	6	16	15.6257	1.90607e-05	0.0127516	hypothalamus
GO:0001956	positive regulation of neurotransmitter secretion	3	3	inf	6.07256e-05	0.0203127	hypothalamus
GO:0021762	substantia nigra development	7	16	12.0251	2.59358e-05	0.0127993	cerebellum
GO:1905913	negative regulation of calcium ion export across plasma membrane	4	4	inf	1.59227e-05	0.0127993	cerebellum
GO:0001956	positive regulation of neurotransmitter secretion	3	3	inf	0.00025503	0.0228832	cerebellum
GO:0046314	phosphocreatine biosynthetic process	3	3	inf	0.00025503	0.0228832	cerebellum
GO:0005513	detection of calcium ion	3	3	inf	0.00025503	0.0228832	cerebellum
GO:0010880	regulation of release of sequestered calcium ion into cytosol by sarcoplasmic reticulum	3	3	inf	0.00025503	0.0228832	cerebellum
GO:0060315	negative regulation of ryanodine-sensitive calcium-release channel activity	3	3	inf	0.00025503	0.0228832	cerebellum
GO:1901844	regulation of cell communication by electrical coupling involved in cardiac conduction	3	3	inf	0.00025503	0.0228832	cerebellum
GO:0060316	positive regulation of ryanodine-sensitive calcium-release channel activity	3	3	inf	0.00025503	0.0228832	cerebellum
GO:0140889	DNA replication-dependent chromatin disassembly	3	3	inf	0.00025503	0.0228832	cerebellum
GO:2000278	regulation of DNA biosynthetic process	3	3	inf	0.00025503	0.0228832	cerebellum
GO:2000463	positive regulation of excitatory postsynaptic potential	4	7	20.1582	0.000478614	0.039366	cerebellum
GO:0051592	response to calcium ion	5	12	10.8669	0.000541353	0.0411012	cerebellum
GO:0051056	regulation of small GTPase mediated signal transduction	9	45	6.22222	7.26558e-05	0.0407983	skin
GO:0043087	regulation of GTPase activity	4	7	31.6017	9.56583e-05	0.0407983	skin
GO:0007015	actin filament organization	4	21	29.3804	3.77645e-05	0.00962994	smooth muscle
GO:0032964	collagen biosynthetic process	2	2	inf	9.38949e-05	0.0119716	smooth muscle
GO:0030199	collagen fibril organization	2	3	222.235	0.000280011	0.0238009	smooth muscle
GO:0006086	acetyl-CoA biosynthetic process from pyruvate	4	4	inf	1.22735e-06	0.000717999	kidney
GO:1902600	proton transmembrane transport	5	11	25.5278	1.54796e-05	0.00340848	kidney
GO:0007035	vacuolar acidification	4	6	60.3934	1.74794e-05	0.00340848	kidney
GO:0007263	nitric oxide mediated signal transduction	3	3	inf	3.7731e-05	0.00551817	kidney
GO:0030593	neutrophil chemotaxis	4	7	37.0909	5.34746e-05	0.0134756	spleen
GO:0002320	lymphoid progenitor cell differentiation	3	3	inf	4.72847e-05	0.0134756	spleen
GO:0030889	negative regulation of B cell proliferation	3	3	inf	4.72847e-05	0.0134756	spleen
GO:0060337	type I interferon-mediated signaling pathway	3	4	82.2985	0.000184152	0.0348048	spleen
GO:0008016	regulation of heart contraction	3	6	89.619	3.41073e-05	0.0104027	endometrium
GO:0038063	collagen-activated tyrosine kinase receptor signaling pathway	2	2	inf	0.00015155	0.0115557	endometrium
GO:0001895	retina homeostasis	2	2	inf	0.00015155	0.0115557	endometrium
GO:0086023	adenylate cyclase-activating adrenergic receptor signaling pathway involved in heart process	2	2	inf	0.00015155	0.0115557	endometrium
GO:0070527	platelet aggregation	3	11	33.5179	0.000269958	0.0164674	endometrium
GO:0001525	angiogenesis	4	25	12.1839	0.000725655	0.0376149	breast
GO:0032869	cellular response to insulin stimulus	3	12	20.7444	0.000931901	0.0376149	breast
GO:0048662	negative regulation of smooth muscle cell proliferation	3	8	37.42	0.000248721	0.0376149	breast
GO:0030224	monocyte differentiation	2	3	120.968	0.000860337	0.0376149	breast
GO:0002028	regulation of sodium ion transport	2	3	120.968	0.000860337	0.0376149	breast
GO:2000481	positive regulation of cAMP-dependent protein kinase activity	2	2	inf	0.000289921	0.0376149	breast
GO:0010906	regulation of glucose metabolic process	2	3	120.968	0.000860337	0.0376149	breast
GO:0045923	positive regulation of fatty acid metabolic process	2	3	120.968	0.000860337	0.0376149	breast
GO:0007263	nitric oxide mediated signal transduction	2	3	120.968	0.000860337	0.0376149	breast
GO:0061053	somite development	2	3	120.968	0.000860337	0.0376149	breast
GO:0001757	somite specification	2	2	inf	0.000289921	0.0376149	breast
GO:0000727	double-strand break repair via break-induced replication	6	6	inf	2.08536e-06	0.00311136	bone marrow
GO:0006270	DNA replication initiation	5	5	inf	1.8641e-05	0.0139062	bone marrow
GO:0006260	DNA replication	9	18	8.04785	5.43131e-05	0.0270117	bone marrow
GO:0006268	DNA unwinding involved in DNA replication	5	6	39.6714	0.000101419	0.0302635	bone marrow
GO:0030174	regulation of DNA-templated DNA replication initiation	5	6	39.6714	0.000101419	0.0302635	bone marrow
GO:0006099	tricarboxylic acid cycle	4	8	31.7759	6.41458e-05	0.0262944	parathyroid gland
GO:0006086	acetyl-CoA biosynthetic process from pyruvate	3	4	93.8644	0.000127643	0.0262944	parathyroid gland
GO:0006099	tricarboxylic acid cycle	7	8	79.9739	1.91243e-07	0.000222989	tongue
GO:0043161	proteasome-mediated ubiquitin-dependent protein catabolic process	17	57	5.0792	1.57498e-06	0.000918214	tongue
GO:1901800	positive regulation of proteasomal protein catabolic process	6	8	34.0325	7.70661e-06	0.0029953	tongue
GO:0006979	response to oxidative stress	8	19	8.31579	6.96391e-05	0.0202998	tongue
GO:0006096	glycolytic process	5	8	18.7742	0.000177118	0.0370988	tongue
GO:0006091	generation of precursor metabolites and energy	4	5	44.8205	0.00022272	0.0370988	tongue
GO:0098779	positive regulation of mitophagy in response to mitochondrial depolarization	4	5	44.8205	0.00022272	0.0370988	tongue
GO:0006511	ubiquitin-dependent protein catabolic process	12	47	3.97066	0.000311906	0.0427875	tongue
GO:0007005	mitochondrion organization	6	13	9.69573	0.000330264	0.0427875	tongue
GO:0046716	muscle cell cellular homeostasis	4	6	22.3974	0.000624497	0.0428332	tongue
GO:0009749	response to glucose	4	6	22.3974	0.000624497	0.0428332	tongue
GO:0007339	binding of sperm to zona pellucida	4	6	22.3974	0.000624497	0.0428332	tongue
GO:0010906	regulation of glucose metabolic process	3	3	inf	0.000578681	0.0428332	tongue
GO:1903377	negative regulation of oxidative stress-induced neuron intrinsic apoptotic signaling pathway	3	3	inf	0.000578681	0.0428332	tongue
GO:0006744	ubiquinone biosynthetic process	3	3	inf	0.000578681	0.0428332	tongue
GO:0046329	negative regulation of JNK cascade	3	3	inf	0.000578681	0.0428332	tongue
GO:0042776	proton motive force-driven mitochondrial ATP synthesis	3	3	inf	0.000578681	0.0428332	tongue
GO:0061053	somite development	3	3	inf	3.43026e-05	0.0263101	adipose tissue
GO:1901317	regulation of flagellated sperm motility	2	2	inf	0.000238855	0.0345146	fallopian tube
GO:0000492	box C/D snoRNP assembly	2	2	inf	0.000238855	0.0345146	fallopian tube
GO:0060749	mammary gland alveolus development	2	4	67.0357	0.00140522	0.0451233	fallopian tube
GO:0033044	regulation of chromosome organization	2	4	67.0357	0.00140522	0.0451233	fallopian tube
GO:0016573	histone acetylation	2	4	67.0357	0.00140522	0.0451233	fallopian tube
GO:1904507	positive regulation of telomere maintenance in response to DNA damage	2	4	67.0357	0.00140522	0.0451233	fallopian tube
GO:2000779	regulation of double-strand break repair	2	4	67.0357	0.00140522	0.0451233	fallopian tube
GO:0060382	regulation of DNA strand elongation	2	4	67.0357	0.00140522	0.0451233	fallopian tube
GO:0035082	axoneme assembly	2	4	67.0357	0.00140522	0.0451233	fallopian tube
GO:0000727	double-strand break repair via break-induced replication	6	6	inf	9.99435e-09	9.44466e-06	tonsil
GO:0006260	DNA replication	8	18	17.4265	5.80749e-07	0.000274404	tonsil
GO:0006268	DNA unwinding involved in DNA replication	5	6	105.64	1.27765e-06	0.000301845	tonsil
GO:0030174	regulation of DNA-templated DNA replication initiation	5	6	105.64	1.27765e-06	0.000301845	tonsil
GO:0006270	DNA replication initiation	4	5	83.5402	2.33402e-05	0.00367608	tonsil
GO:0007095	mitotic G2 DNA damage checkpoint signaling	4	5	83.5402	2.33402e-05	0.00367608	tonsil
GO:0006606	protein import into nucleus	7	22	10.0167	4.21892e-05	0.00569554	tonsil
GO:1902975	mitotic DNA replication initiation	3	3	inf	0.000104939	0.012396	tonsil
GO:0001649	osteoblast differentiation	2	28	14.3923	0.0125073	0.0422402	gallbladder
GO:0043086	negative regulation of catalytic activity	2	5	126.267	0.000358614	0.0422402	gallbladder
GO:0071300	cellular response to retinoic acid	2	13	34.2909	0.00271993	0.0422402	gallbladder
GO:0006710	androgen catabolic process	1	2	172.364	0.0125358	0.0422402	gallbladder
GO:0006703	estrogen biosynthetic process	1	2	172.364	0.0125358	0.0422402	gallbladder
GO:0036151	phosphatidylcholine acyl-chain remodeling	1	2	172.364	0.0125358	0.0422402	gallbladder
GO:0046485	ether lipid metabolic process	1	1	inf	0.00628601	0.0422402	gallbladder
GO:0043932	ossification involved in bone remodeling	1	2	172.364	0.0125358	0.0422402	gallbladder
GO:0033690	positive regulation of osteoblast proliferation	1	2	172.364	0.0125358	0.0422402	gallbladder
GO:0090177	establishment of planar polarity involved in neural tube closure	1	1	inf	0.00628601	0.0422402	gallbladder
GO:1901877	negative regulation of calcium ion binding	1	1	inf	0.00628601	0.0422402	gallbladder
GO:1902081	negative regulation of calcium ion import into sarcoplasmic reticulum	1	1	inf	0.00628601	0.0422402	gallbladder
GO:1901895	negative regulation of ATPase-coupled calcium transmembrane transporter activity	1	1	inf	0.00628601	0.0422402	gallbladder
GO:0010459	negative regulation of heart rate	1	2	172.364	0.0125358	0.0422402	gallbladder
GO:0086004	regulation of cardiac muscle cell contraction	1	1	inf	0.00628601	0.0422402	gallbladder
GO:0086023	adenylate cyclase-activating adrenergic receptor signaling pathway involved in heart process	1	2	172.364	0.0125358	0.0422402	gallbladder
GO:0051926	negative regulation of calcium ion transport	1	2	172.364	0.0125358	0.0422402	gallbladder
GO:1901897	regulation of relaxation of cardiac muscle	1	1	inf	0.00628601	0.0422402	gallbladder
GO:0086036	regulation of cardiac muscle cell membrane potential	1	1	inf	0.00628601	0.0422402	gallbladder
GO:1901894	regulation of ATPase-coupled calcium transmembrane transporter activity	1	2	172.364	0.0125358	0.0422402	gallbladder
GO:0048738	cardiac muscle tissue development	1	2	172.364	0.0125358	0.0422402	gallbladder
GO:0001675	acrosome assembly	1	2	172.364	0.0125358	0.0422402	gallbladder
GO:0086092	regulation of the force of heart contraction by cardiac conduction	1	1	inf	0.00628601	0.0422402	gallbladder
GO:0002248	connective tissue replacement involved in inflammatory response wound healing	1	2	172.364	0.0125358	0.0422402	gallbladder
GO:0071492	cellular response to UV-A	1	2	172.364	0.0125358	0.0422402	gallbladder
GO:2001044	regulation of integrin-mediated signaling pathway	1	2	172.364	0.0125358	0.0422402	gallbladder
GO:1905049	negative regulation of metallopeptidase activity	1	1	inf	0.00628601	0.0422402	gallbladder
GO:1901164	negative regulation of trophoblast cell migration	1	2	172.364	0.0125358	0.0422402	gallbladder
GO:2000777	positive regulation of proteasomal ubiquitin-dependent protein catabolic process involved in cellular response to hypoxia	1	1	inf	0.00628601	0.0422402	gallbladder
GO:1904716	positive regulation of chaperone-mediated autophagy	1	1	inf	0.00628601	0.0422402	gallbladder
GO:0044819	mitotic G1/S transition checkpoint signaling	1	1	inf	0.00628601	0.0422402	gallbladder
GO:0007113	endomitotic cell cycle	1	1	inf	0.00628601	0.0422402	gallbladder
GO:1903905	positive regulation of establishment of T cell polarity	1	2	172.364	0.0125358	0.0422402	gallbladder
GO:0035640	exploration behavior	1	2	172.364	0.0125358	0.0422402	gallbladder
GO:0060351	cartilage development involved in endochondral bone morphogenesis	1	2	172.364	0.0125358	0.0422402	gallbladder
GO:0038063	collagen-activated tyrosine kinase receptor signaling pathway	1	2	172.364	0.0125358	0.0422402	gallbladder
GO:1902618	cellular response to fluoride	1	1	inf	0.00628601	0.0422402	gallbladder
GO:0055093	response to hyperoxia	1	2	172.364	0.0125358	0.0422402	gallbladder
GO:0032964	collagen biosynthetic process	1	2	172.364	0.0125358	0.0422402	gallbladder
GO:0060346	bone trabecula formation	1	1	inf	0.00628601	0.0422402	gallbladder
GO:0001957	intramembranous ossification	1	2	172.364	0.0125358	0.0422402	gallbladder
GO:0043589	skin morphogenesis	1	2	172.364	0.0125358	0.0422402	gallbladder
GO:0034505	tooth mineralization	1	1	inf	0.00628601	0.0422402	gallbladder
GO:0071306	cellular response to vitamin E	1	1	inf	0.00628601	0.0422402	gallbladder
GO:0015891	siderophore transport	1	1	inf	0.00628601	0.0422402	gallbladder
GO:0010457	centriole-centriole cohesion	1	1	inf	0.00628601	0.0422402	gallbladder
GO:0010839	negative regulation of keratinocyte proliferation	1	3	86.1364	0.0187495	0.0484362	gallbladder
GO:0060122	inner ear receptor cell stereocilium organization	1	3	86.1364	0.0187495	0.0484362	gallbladder
GO:0090103	cochlea morphogenesis	1	3	86.1364	0.0187495	0.0484362	gallbladder
GO:0002026	regulation of the force of heart contraction	1	3	86.1364	0.0187495	0.0484362	gallbladder
GO:0051924	regulation of calcium ion transport	1	3	86.1364	0.0187495	0.0484362	gallbladder
GO:0032780	negative regulation of ATP-dependent activity	1	3	86.1364	0.0187495	0.0484362	gallbladder
GO:0090281	negative regulation of calcium ion import	1	3	86.1364	0.0187495	0.0484362	gallbladder
GO:1901020	negative regulation of calcium ion transmembrane transporter activity	1	3	86.1364	0.0187495	0.0484362	gallbladder
GO:0051045	negative regulation of membrane protein ectodomain proteolysis	1	3	86.1364	0.0187495	0.0484362	gallbladder
GO:0006970	response to osmotic stress	1	3	86.1364	0.0187495	0.0484362	gallbladder
GO:0051353	positive regulation of oxidoreductase activity	1	3	86.1364	0.0187495	0.0484362	gallbladder
GO:0048706	embryonic skeletal system development	1	3	86.1364	0.0187495	0.0484362	gallbladder
GO:0030199	collagen fibril organization	1	3	86.1364	0.0187495	0.0484362	gallbladder
GO:0034755	iron ion transmembrane transport	1	3	86.1364	0.0187495	0.0484362	gallbladder
