# Supplementary material for: Peroxisomal interactome mapping enables network-based modelling of function and disease
Source: Life Sci Alliance. 2026 Jul 1;9(9):e202503562. doi: 10.26508/lsa.202503562 (PMC13324248; doi:10.26508/lsa.202503562)
Supplement: Supplemental Data 11. — GO enrichment of non-pex TiP neighbors for GO tag Cellular Component (CC). [file LSA-2025-03562_Supplemental_Data_11.xlsx]

## Sheet: Sheet1
Association	Association_term	Abundance_group	Abundance_background	OR	P-value	P-value-corrected	Tissue
GO:0043005	neuron projection	9	37	7.88544	1.51135e-05	0.00272364	hippocampal formation
GO:0043209	myelin sheath	5	10	23.6049	2.76512e-05	0.00272364	hippocampal formation
GO:0014069	postsynaptic density	9	44	6.28497	6.72095e-05	0.00441342	hippocampal formation
GO:0043025	neuronal cell body	9	53	4.9755	0.000305436	0.00953422	hippocampal formation
GO:0030017	sarcomere	4	9	18.6537	0.000338779	0.00953422	hippocampal formation
GO:1902494	catalytic complex	3	4	69.253	0.000296573	0.00953422	hippocampal formation
GO:0034704	calcium channel complex	3	4	69.253	0.000296573	0.00953422	hippocampal formation
GO:0030424	axon	9	55	4.75409	0.000408264	0.0100535	hippocampal formation
GO:0043197	dendritic spine	6	26	7.11375	0.000605932	0.0132632	hippocampal formation
GO:0044309	neuron spine	2	2	inf	0.00182294	0.0359119	hippocampal formation
GO:0008021	synaptic vesicle	5	23	6.51235	0.00236923	0.0424307	hippocampal formation
GO:0005789	endoplasmic reticulum membrane	15	161	4.87743	8.37894e-06	0.00106413	epididymis
GO:0005783	endoplasmic reticulum	14	168	4.18648	6.56795e-05	0.00291058	epididymis
GO:0034663	endoplasmic reticulum chaperone complex	3	4	116.94	6.87538e-05	0.00291058	epididymis
GO:0005790	smooth endoplasmic reticulum	3	5	58.44	0.000168665	0.0053551	epididymis
GO:0005793	endoplasmic reticulum-Golgi intermediate compartment	4	16	13.1837	0.00062879	0.0145474	epididymis
GO:0033018	sarcoplasmic reticulum lumen	2	2	inf	0.000687281	0.0145474	epididymis
GO:0042470	melanosome	5	32	7.41898	0.0012538	0.0227475	epididymis
GO:0060473	cortical granule	2	3	76.4314	0.00202681	0.0321756	epididymis
GO:0030424	axon	9	55	7.13378	2.62007e-05	0.00453272	midbrain
GO:0043209	myelin sheath	4	10	22.6433	0.00014273	0.0123461	midbrain
GO:0030133	transport vesicle	5	18	17.793	3.90761e-05	0.00597865	pituitary gland
GO:0005813	centrosome	33	110	4.48831	8.73238e-10	2.96028e-07	testis
GO:0005694	chromosome	13	23	12.6135	2.77572e-08	4.70484e-06	testis
GO:0005654	nucleoplasm	90	649	1.85748	5.81708e-05	0.00419248	testis
GO:0005814	centriole	10	24	6.80471	4.05599e-05	0.00419248	testis
GO:0036064	ciliary basal body	10	25	6.34752	6.18359e-05	0.00419248	testis
GO:0005643	nuclear pore	7	13	10.9887	8.51441e-05	0.00481064	testis
GO:0000922	spindle pole	9	22	6.5641	0.000119563	0.00579028	testis
GO:0072686	mitotic spindle	10	28	5.28073	0.000190067	0.0080541	testis
GO:0070062	extracellular exosome	18	365	0.420173	0.000215894	0.00813201	testis
GO:0001673	male germ cell nucleus	6	12	9.36979	0.000481267	0.0163149	testis
GO:0000781	chromosome, telomeric region	10	32	4.31093	0.000654911	0.0201832	testis
GO:0000152	nuclear ubiquitin ligase complex	3	3	inf	0.000952786	0.0248457	testis
GO:0000800	lateral element	3	3	inf	0.000952786	0.0248457	testis
GO:0097431	mitotic spindle pole	6	14	7.01953	0.00131931	0.0319461	testis
GO:0005615	extracellular space	15	122	7.18458	1.24158e-07	1.58922e-05	urinary bladder
GO:0062023	collagen-containing extracellular matrix	8	37	12.3368	2.21049e-06	0.000141471	urinary bladder
GO:0005576	extracellular region	15	181	4.48293	2.14185e-05	0.000913857	urinary bladder
GO:0031093	platelet alpha granule lumen	5	17	17.5725	4.31033e-05	0.00137931	urinary bladder
GO:0005604	basement membrane	4	10	27.6028	7.00396e-05	0.00179301	urinary bladder
GO:0005788	endoplasmic reticulum lumen	7	44	8.23403	8.48482e-05	0.00181009	urinary bladder
GO:0001726	ruffle	4	15	15.0174	0.00041415	0.00757302	urinary bladder
GO:0005862	muscle thin filament tropomyosin	2	3	79.6327	0.00187658	0.0300253	urinary bladder
GO:0031012	extracellular matrix	3	12	13.4931	0.00291079	0.0413979	urinary bladder
GO:0005916	fascia adherens	2	4	39.7959	0.003692	0.0472576	urinary bladder
GO:0005634	nucleus	93	853	3.0759	9.29502e-10	2.38882e-07	thymus
GO:0005654	nucleoplasm	77	649	2.90321	3.74589e-09	3.5697e-07	thymus
GO:0000781	chromosome, telomeric region	14	32	11.6856	4.16696e-09	3.5697e-07	thymus
GO:0071162	CMG complex	5	5	inf	1.39738e-06	7.18254e-05	thymus
GO:0042555	MCM complex	5	5	inf	1.39738e-06	7.18254e-05	thymus
GO:0005643	nuclear pore	7	13	16.6923	7.31163e-06	0.000313182	thymus
GO:0005635	nuclear envelope	10	30	7.26772	1.49274e-05	0.000548051	thymus
GO:0070419	nonhomologous end joining complex	4	4	inf	2.10027e-05	0.000674713	thymus
GO:0005694	chromosome	8	23	7.65271	7.97642e-05	0.00227771	thymus
GO:0001673	male germ cell nucleus	5	12	10.0595	0.000745701	0.0191645	thymus
GO:0032993	protein-DNA complex	4	8	14	0.00118207	0.0235429	thymus
GO:0034399	nuclear periphery	3	4	41.7537	0.00119089	0.0235429	thymus
GO:0005652	nuclear lamina	3	4	41.7537	0.00119089	0.0235429	thymus
GO:0005667	transcription regulator complex	7	26	5.23441	0.00131443	0.0241292	thymus
GO:0072686	mitotic spindle	7	28	4.73077	0.00210714	0.0361024	thymus
GO:0005886	plasma membrane	21	512	0.50697	0.00428476	0.0426471	thymus
GO:0005813	centrosome	16	110	2.4927	0.00285149	0.0426471	thymus
GO:1990904	ribonucleoprotein complex	9	46	3.47572	0.00314018	0.0426471	thymus
GO:0031965	nuclear membrane	8	39	3.67092	0.00391823	0.0426471	thymus
GO:0016363	nuclear matrix	7	31	4.13269	0.00393455	0.0426471	thymus
GO:0070532	BRCA1-B complex	2	2	inf	0.00464638	0.0426471	thymus
GO:0031436	BRCA1-BARD1 complex	2	2	inf	0.00464638	0.0426471	thymus
GO:0070533	BRCA1-C complex	2	2	inf	0.00464638	0.0426471	thymus
GO:0005958	DNA-dependent protein kinase-DNA ligase 4 complex	2	2	inf	0.00464638	0.0426471	thymus
GO:0032807	DNA ligase IV complex	2	2	inf	0.00464638	0.0426471	thymus
GO:0043564	Ku70:Ku80 complex	2	2	inf	0.00464638	0.0426471	thymus
GO:0070418	DNA-dependent protein kinase complex	2	2	inf	0.00464638	0.0426471	thymus
GO:0005662	DNA replication factor A complex	2	2	inf	0.00464638	0.0426471	thymus
GO:0005737	cytoplasm	70	791	1.65918	0.00487968	0.0432441	thymus
GO:0005789	endoplasmic reticulum membrane	3	161	0.242018	0.00520054	0.0445513	thymus
GO:0005615	extracellular space	11	122	5.54955	3.75402e-05	0.00473006	lung
GO:0005886	plasma membrane	22	512	2.99796	0.00063167	0.0330216	lung
GO:0005634	nucleus	8	853	0.292965	0.000970572	0.0330216	lung
GO:0062023	collagen-containing extracellular matrix	5	37	7.72035	0.00104831	0.0330216	lung
GO:0016327	apicolateral plasma membrane	2	3	93.2381	0.00139565	0.0351704	lung
GO:0031012	extracellular matrix	3	12	15.8537	0.00189583	0.0398124	lung
GO:0009897	external side of plasma membrane	4	27	8.41739	0.0024611	0.0442997	lung
GO:0005783	endoplasmic reticulum	11	168	3.94765	0.000558346	0.0210311	thyroid gland
GO:0042470	melanosome	5	32	9.42008	0.000471182	0.0210311	thyroid gland
GO:0033018	sarcoplasmic reticulum lumen	2	2	inf	0.000450373	0.0210311	thyroid gland
GO:0005788	endoplasmic reticulum lumen	5	44	6.48111	0.00209865	0.0371342	thyroid gland
GO:0005654	nucleoplasm	5	649	0.268879	0.0025925	0.0371342	thyroid gland
GO:0071682	endocytic vesicle lumen	2	4	47.7561	0.00262897	0.0371342	thyroid gland
GO:0034663	endoplasmic reticulum chaperone complex	2	4	47.7561	0.00262897	0.0371342	thyroid gland
GO:0042824	MHC class I peptide loading complex	2	3	95.561	0.00133266	0.0371342	thyroid gland
GO:0043209	myelin sheath	5	10	21.3933	4.28374e-05	0.00912436	amygdala
GO:0030424	axon	10	55	4.93122	0.000162172	0.0155298	amygdala
GO:0043005	neuron projection	8	37	6.03047	0.00021873	0.0155298	amygdala
GO:1902494	catalytic complex	3	4	62.9011	0.000387246	0.0164967	amygdala
GO:0034704	calcium channel complex	3	4	62.9011	0.000387246	0.0164967	amygdala
GO:0030017	sarcomere	4	9	16.9244	0.000478543	0.0169883	amygdala
GO:0014069	postsynaptic density	8	44	4.83979	0.000764629	0.0232666	amygdala
GO:0022626	cytosolic ribosome	13	18	98.5961	7.73409e-17	1.10598e-14	ovary
GO:0022625	cytosolic large ribosomal subunit	8	10	138.357	2.98843e-11	2.13673e-09	ovary
GO:0022627	cytosolic small ribosomal subunit	6	6	inf	8.42199e-10	4.01448e-08	ovary
GO:0042788	polysomal ribosome	3	4	95.3115	0.000121767	0.00348254	ovary
GO:0015935	small ribosomal subunit	3	4	95.3115	0.000121767	0.00348254	ovary
GO:0014069	postsynaptic density	7	44	6.31294	0.000367467	0.00875795	ovary
GO:0032040	small-subunit processome	3	6	31.7377	0.000581348	0.0118761	ovary
GO:0005884	actin filament	3	19	30.8125	0.000306713	0.0101215	seminal vesicle
GO:0005862	muscle thin filament tropomyosin	2	3	305.692	0.000156427	0.0101215	seminal vesicle
GO:0005788	endoplasmic reticulum lumen	5	44	13.8248	0.000101768	0.00712374	cervix
GO:0062023	collagen-containing extracellular matrix	4	37	12.4211	0.000679628	0.023787	cervix
GO:0005615	extracellular space	6	122	5.6714	0.00193367	0.0338393	cervix
GO:0016328	lateral plasma membrane	3	21	16.35	0.00153828	0.0338393	cervix
GO:0005576	extracellular region	7	181	4.54095	0.00307497	0.0430496	cervix
GO:0062023	collagen-containing extracellular matrix	8	37	14.3821	8.09712e-07	0.000117408	placenta
GO:0005615	extracellular space	12	122	6.10909	7.85145e-06	0.00056923	placenta
GO:0016323	basolateral plasma membrane	5	34	8.31466	0.000781127	0.0377544	placenta
GO:0005604	basement membrane	3	10	19.9082	0.00113962	0.0413112	placenta
GO:0030424	axon	12	55	5.50421	1.67566e-05	0.00403835	basal ganglia
GO:0043005	neuron projection	9	37	6.1933	8.31014e-05	0.00667581	basal ganglia
GO:0043209	myelin sheath	5	10	18.7327	7.70612e-05	0.00667581	basal ganglia
GO:1902494	catalytic complex	3	4	55.2233	0.00055474	0.0267385	basal ganglia
GO:0034704	calcium channel complex	3	4	55.2233	0.00055474	0.0267385	basal ganglia
GO:0030017	sarcomere	4	9	14.8392	0.000760447	0.0305446	basal ganglia
GO:0098978	glutamatergic synapse	12	89	3.01741	0.00196986	0.0431579	basal ganglia
GO:0043025	neuronal cell body	9	53	3.90745	0.00144953	0.0431579	basal ganglia
GO:0014069	postsynaptic density	8	44	4.21995	0.00169975	0.0431579	basal ganglia
GO:0043197	dendritic spine	6	26	5.631	0.00184348	0.0431579	basal ganglia
GO:0030672	synaptic vesicle membrane	4	11	10.5882	0.00183357	0.0431579	basal ganglia
GO:0030424	axon	20	55	7.00097	3.40526e-09	1.01477e-06	cerebral cortex
GO:0043005	neuron projection	12	37	5.60826	2.23625e-05	0.00333202	cerebral cortex
GO:0030672	synaptic vesicle membrane	6	11	13.6472	9.98941e-05	0.00992282	cerebral cortex
GO:0014069	postsynaptic density	11	44	3.85256	0.000656275	0.0288562	cerebral cortex
GO:0098793	presynapse	9	30	4.92315	0.000484667	0.0288562	cerebral cortex
GO:0043209	myelin sheath	5	10	11.3025	0.000677831	0.0288562	cerebral cortex
GO:0008076	voltage-gated potassium channel complex	5	10	11.3025	0.000677831	0.0288562	cerebral cortex
GO:0005737	cytoplasm	86	791	1.70328	0.00120891	0.0450319	cerebral cortex
GO:0005739	mitochondrion	37	185	5.09706	5.39905e-12	1.43075e-09	heart muscle
GO:0005759	mitochondrial matrix	13	39	8.50917	1.77435e-07	2.35101e-05	heart muscle
GO:0005743	mitochondrial inner membrane	12	38	7.78322	1.06747e-06	9.42931e-05	heart muscle
GO:0030018	Z disc	9	30	7.05436	4.14397e-05	0.00274538	heart muscle
GO:0042645	mitochondrial nucleoid	4	6	31.8475	0.000178879	0.00835761	heart muscle
GO:0005967	mitochondrial pyruvate dehydrogenase complex	3	3	inf	0.000220767	0.00835761	heart muscle
GO:0045254	pyruvate dehydrogenase complex	3	3	inf	0.000220767	0.00835761	heart muscle
GO:0000781	chromosome, telomeric region	11	32	12.8844	3.80923e-08	8.49457e-06	lymph node
GO:0071162	CMG complex	5	5	inf	1.46543e-07	1.0893e-05	lymph node
GO:0042555	MCM complex	5	5	inf	1.46543e-07	1.0893e-05	lymph node
GO:0098802	plasma membrane signaling receptor complex	3	4	67.5529	0.00031776	0.0177151	lymph node
GO:0005813	centrosome	18	110	3.2984	8.27697e-05	0.00980821	retina
GO:0036064	ciliary basal body	8	25	7.55375	7.63876e-05	0.00980821	retina
GO:0032391	photoreceptor connecting cilium	4	6	31.2833	0.000190735	0.0150681	retina
GO:0005886	plasma membrane	18	512	3.35906	0.000566674	0.0415013	appendix
GO:0009897	external side of plasma membrane	4	27	11.2812	0.000922251	0.0415013	appendix
GO:0000502	proteasome complex	19	24	23.0579	2.5417e-12	1.08022e-09	skeletal muscle
GO:0005829	cytosol	182	902	2.12593	3.59473e-09	6.26756e-07	skeletal muscle
GO:0005634	nucleus	174	853	2.10133	4.42416e-09	6.26756e-07	skeletal muscle
GO:0005739	mitochondrion	56	185	2.81367	2.73378e-08	2.82069e-06	skeletal muscle
GO:0022624	proteasome accessory complex	9	9	inf	3.31846e-08	2.82069e-06	skeletal muscle
GO:0030018	Z disc	17	30	7.84152	1.12637e-07	7.97842e-06	skeletal muscle
GO:0005759	mitochondrial matrix	19	39	5.71357	4.75009e-07	2.88398e-05	skeletal muscle
GO:0005654	nucleoplasm	134	649	1.87497	1.24799e-06	6.62996e-05	skeletal muscle
GO:0008540	proteasome regulatory particle, base subcomplex	7	7	inf	1.55512e-06	7.34363e-05	skeletal muscle
GO:0005886	plasma membrane	47	512	0.496953	1.45927e-05	0.000563808	skeletal muscle
GO:0005758	mitochondrial intermembrane space	9	13	13.1897	1.35509e-05	0.000563808	skeletal muscle
GO:0005737	cytoplasm	152	791	1.72336	1.66336e-05	0.000589108	skeletal muscle
GO:0005743	mitochondrial inner membrane	16	38	4.32252	4.04246e-05	0.00132157	skeletal muscle
GO:0005844	polysome	8	12	11.6838	6.47017e-05	0.00196416	skeletal muscle
GO:1904813	ficolin-1-rich granule lumen	14	35	3.93684	0.000240993	0.00682812	skeletal muscle
GO:0005839	proteasome core complex	5	6	28.9626	0.000379193	0.0100723	skeletal muscle
GO:0019773	proteasome core complex, alpha-subunit complex	4	4	inf	0.000488105	0.0122026	skeletal muscle
GO:0070062	extracellular exosome	75	365	1.63254	0.0014712	0.0347367	skeletal muscle
GO:0034774	secretory granule lumen	13	37	3.18182	0.00170262	0.0380849	skeletal muscle
GO:0030672	synaptic vesicle membrane	5	11	22.2222	2.84427e-05	0.00560322	hypothalamus
GO:0008021	synaptic vesicle	6	23	9.48964	0.00015903	0.0156644	hypothalamus
GO:0043005	neuron projection	7	37	6.32	0.000383213	0.0188733	hypothalamus
GO:0043209	myelin sheath	4	10	17.5342	0.000355878	0.0188733	hypothalamus
GO:0030424	axon	8	55	4.63521	0.000931527	0.0367022	hypothalamus
GO:0043209	myelin sheath	5	10	15.8898	0.000158342	0.0198719	cerebellum
GO:0008076	voltage-gated potassium channel complex	5	10	15.8898	0.000158342	0.0198719	cerebellum
GO:0030424	axon	11	55	4.09821	0.00035363	0.0295871	cerebellum
GO:0000123	histone acetyltransferase complex	4	8	15.7647	0.000782279	0.0361613	cerebellum
GO:1902494	catalytic complex	3	4	46.975	0.000864414	0.0361613	cerebellum
GO:0034704	calcium channel complex	3	4	46.975	0.000864414	0.0361613	cerebellum
GO:0030017	sarcomere	4	9	12.605	0.0013415	0.0481024	cerebellum
GO:0005884	actin filament	4	19	32.8	2.55021e-05	0.00255021	smooth muscle
GO:0005862	muscle thin filament tropomyosin	2	3	220.222	0.000282584	0.0141292	smooth muscle
GO:0015629	actin cytoskeleton	4	44	12.1438	0.000760199	0.019005	smooth muscle
GO:0005788	endoplasmic reticulum lumen	4	44	12.1438	0.000760199	0.019005	smooth muscle
GO:0005759	mitochondrial matrix	9	39	9.20323	4.78644e-06	0.000732326	kidney
GO:0005967	mitochondrial pyruvate dehydrogenase complex	3	3	inf	4.27379e-05	0.00217963	kidney
GO:0045254	pyruvate dehydrogenase complex	3	3	inf	4.27379e-05	0.00217963	kidney
GO:0016324	apical plasma membrane	8	47	6.16361	0.000173709	0.00664436	kidney
GO:0016323	basolateral plasma membrane	6	34	6.27692	0.00098187	0.0237035	kidney
GO:0030665	clathrin-coated vesicle membrane	3	6	28.3676	0.000791107	0.0237035	kidney
GO:0000221	vacuolar proton-transporting V-type ATPase, V1 domain	2	2	inf	0.0012394	0.0237035	kidney
GO:0045252	oxoglutarate dehydrogenase complex	2	2	inf	0.0012394	0.0237035	kidney
GO:0005739	mitochondrion	15	185	2.77626	0.0024097	0.0409649	kidney
GO:0015629	actin cytoskeleton	5	44	11.8315	0.000189405	0.00675545	endometrium
GO:0005788	endoplasmic reticulum lumen	5	44	11.8315	0.000189405	0.00675545	endometrium
GO:0005884	actin filament	4	19	23.7818	7.58906e-05	0.00675545	endometrium
GO:0030018	Z disc	4	30	13.6434	0.000486808	0.0104177	endometrium
GO:0005862	muscle thin filament tropomyosin	2	3	164.667	0.000482395	0.0104177	endometrium
GO:0030864	cortical actin cytoskeleton	3	15	21.3587	0.000797345	0.0142193	endometrium
GO:0005916	fascia adherens	2	4	82.2917	0.000957081	0.0146297	endometrium
GO:0062023	collagen-containing extracellular matrix	4	37	10.7107	0.00110271	0.0147487	endometrium
GO:0005856	cytoskeleton	5	72	6.78749	0.00190352	0.0226308	endometrium
GO:0005615	extracellular space	6	122	4.81293	0.00379193	0.0405737	endometrium
GO:0005925	focal adhesion	5	89	5.36565	0.00485445	0.0472206	endometrium
GO:0022626	cytosolic ribosome	4	18	18.619	0.00017923	0.0168477	breast
GO:0016324	apical plasma membrane	6	47	8.79878	0.000188584	0.0175384	duodenum
GO:0005739	mitochondrion	37	185	3.21947	1.56378e-07	4.12837e-05	liver
GO:0005789	endoplasmic reticulum membrane	33	161	3.2599	3.57773e-07	4.72261e-05	liver
GO:0005759	mitochondrial matrix	13	39	5.83548	7.56701e-06	0.000665897	liver
GO:0000502	proteasome complex	8	24	5.68438	0.000474888	0.0255384	liver
GO:0005967	mitochondrial pyruvate dehydrogenase complex	3	3	inf	0.000580419	0.0255384	liver
GO:0045254	pyruvate dehydrogenase complex	3	3	inf	0.000580419	0.0255384	liver
GO:0005793	endoplasmic reticulum-Golgi intermediate compartment	6	16	6.75926	0.00125341	0.0472714	liver
GO:0005654	nucleoplasm	112	649	2.29054	1.013e-08	3.81902e-06	bone marrow
GO:0005634	nucleus	129	853	1.95623	2.88385e-06	0.000543605	bone marrow
GO:0043596	nuclear replication fork	5	5	inf	1.71888e-05	0.00129604	bone marrow
GO:0071162	CMG complex	5	5	inf	1.71888e-05	0.00129604	bone marrow
GO:0042555	MCM complex	5	5	inf	1.71888e-05	0.00129604	bone marrow
GO:0061574	ASAP complex	4	4	inf	0.000155477	0.00976914	bone marrow
GO:0000151	ubiquitin ligase complex	9	22	5.65705	0.000325205	0.0175146	bone marrow
GO:0000781	chromosome, telomeric region	11	32	4.30062	0.00042529	0.0200418	bone marrow
GO:0000786	nucleosome	9	25	4.58854	0.000985339	0.0412748	bone marrow
GO:0005967	mitochondrial pyruvate dehydrogenase complex	3	3	inf	3.91779e-05	0.00387861	parathyroid gland
GO:0045254	pyruvate dehydrogenase complex	3	3	inf	3.91779e-05	0.00387861	parathyroid gland
GO:0005759	mitochondrial matrix	7	39	6.71069	0.000270652	0.017863	parathyroid gland
GO:0005737	cytoplasm	14	791	0.379034	0.000663794	0.0328578	parathyroid gland
GO:0005739	mitochondrion	41	185	4.02882	1.68588e-10	4.68675e-08	tongue
GO:0000502	proteasome complex	13	24	14.621	4.19798e-09	5.83519e-07	tongue
GO:0022624	proteasome accessory complex	8	9	96.2614	1.2419e-08	1.15083e-06	tongue
GO:0005759	mitochondrial matrix	15	39	7.78253	9.18904e-08	6.38638e-06	tongue
GO:0005743	mitochondrial inner membrane	14	38	7.21429	4.7708e-07	2.65257e-05	tongue
GO:0005758	mitochondrial intermembrane space	8	13	19.2105	1.33943e-06	6.20604e-05	tongue
GO:0008540	proteasome regulatory particle, base subcomplex	6	7	71.2645	1.61582e-06	6.41712e-05	tongue
GO:0005829	cytosol	96	902	1.89838	0.000132853	0.00461664	tongue
GO:0005844	polysome	6	12	11.8452	0.000151347	0.00467495	tongue
GO:0005737	cytoplasm	86	791	1.8493	0.000205231	0.00570542	tongue
GO:1904813	ficolin-1-rich granule lumen	10	35	4.81325	0.000268231	0.00677893	tongue
GO:0070062	extracellular exosome	47	365	1.97584	0.000392803	0.00909993	tongue
GO:0005862	muscle thin filament tropomyosin	3	3	inf	0.000510447	0.00946029	tongue
GO:0005967	mitochondrial pyruvate dehydrogenase complex	3	3	inf	0.000510447	0.00946029	tongue
GO:0045254	pyruvate dehydrogenase complex	3	3	inf	0.000510447	0.00946029	tongue
GO:0034774	secretory granule lumen	9	37	3.836	0.00195189	0.0319192	tongue
GO:0030016	myofibril	3	4	34.9557	0.00192081	0.0319192	tongue
GO:0031966	mitochondrial membrane	6	19	5.44615	0.00275889	0.0426096	tongue
GO:0036064	ciliary basal body	5	25	18.7692	2.71459e-05	0.00111892	fallopian tube
GO:0005930	axoneme	4	12	36.3704	2.13541e-05	0.00111892	fallopian tube
GO:0005879	axonemal microtubule	3	5	105.536	3.29095e-05	0.00111892	fallopian tube
GO:0097255	R2TP complex	2	2	inf	0.00023192	0.00591396	fallopian tube
GO:0031514	motile cilium	3	12	23.369	0.000672521	0.0137194	fallopian tube
GO:0031011	Ino80 complex	2	4	67.931	0.00136477	0.0139207	fallopian tube
GO:0120293	dynein axonemal particle	2	4	67.931	0.00136477	0.0139207	fallopian tube
GO:0035267	NuA4 histone acetyltransferase complex	2	4	67.931	0.00136477	0.0139207	fallopian tube
GO:0000812	Swr1 complex	2	4	67.931	0.00136477	0.0139207	fallopian tube
GO:1990062	RPAP3/R2TP/prefoldin-like complex	2	4	67.931	0.00136477	0.0139207	fallopian tube
GO:0005929	cilium	3	21	11.631	0.00369873	0.0342973	fallopian tube
GO:0071339	MLL1 complex	2	7	27.131	0.00463992	0.0394394	fallopian tube
GO:0005814	centriole	3	24	9.95408	0.0054544	0.0427961	fallopian tube
GO:0000786	nucleosome	3	25	9.49675	0.00613356	0.0446874	fallopian tube
GO:0000781	chromosome, telomeric region	12	32	14.1825	4.55935e-09	1.09424e-06	tonsil
GO:0071162	CMG complex	5	5	inf	1.83954e-07	1.47163e-05	tonsil
GO:0042555	MCM complex	5	5	inf	1.83954e-07	1.47163e-05	tonsil
GO:0005634	nucleus	57	853	2.28123	0.000142227	0.00709869	tonsil
GO:0005654	nucleoplasm	47	649	2.27106	0.000147889	0.00709869	tonsil
