# Supplementary material for: Peroxisomal interactome mapping enables network-based modelling of function and disease
Source: Life Sci Alliance. 2026 Jul 1;9(9):e202503562. doi: 10.26508/lsa.202503562 (PMC13324248; doi:10.26508/lsa.202503562)
Supplement: Supplemental Data 12. — GO enrichment of non-pex TiP neighbors for GO tag Molecular Function (MF). [file LSA-2025-03562_Supplemental_Data_12.xlsx]

## Sheet: Sheet1
Association	Association_term	Abundance_group	Abundance_background	OR	P-value	P-value-corrected	Tissue
GO:0031432	titin binding	4	6	46.1446	4.65807e-05	0.00564529	hippocampal formation
GO:0072542	protein phosphatase activator activity	3	3	inf	7.91396e-05	0.00564529	hippocampal formation
GO:0010856	adenylate cyclase activator activity	3	3	inf	7.91396e-05	0.00564529	hippocampal formation
GO:0019855	calcium channel inhibitor activity	3	4	68.4286	0.000306592	0.0164027	hippocampal formation
GO:0035255	ionotropic glutamate receptor binding	3	5	34.1964	0.00074239	0.0264786	hippocampal formation
GO:0050815	phosphoserine residue binding	3	5	34.1964	0.00074239	0.0264786	hippocampal formation
GO:0044325	transmembrane transporter binding	6	28	6.38047	0.000981517	0.0300064	hippocampal formation
GO:0031694	alpha-2A adrenergic receptor binding	2	2	inf	0.00186397	0.0443211	hippocampal formation
GO:0019911	structural constituent of myelin sheath	2	2	inf	0.00186397	0.0443211	hippocampal formation
GO:0031432	titin binding	4	6	66.8966	1.19164e-05	0.00209728	midbrain
GO:0008017	microtubule binding	17	50	4.98543	2.49459e-06	0.000840678	testis
GO:0030020	extracellular matrix structural constituent conferring tensile strength	4	4	inf	3.72982e-07	6.41529e-05	urinary bladder
GO:0002020	protease binding	5	23	11.6848	0.000208237	0.0128925	urinary bladder
GO:0003725	double-stranded RNA binding	4	13	18.383	0.000224869	0.0128925	urinary bladder
GO:0051015	actin filament binding	6	43	6.9045	0.000597761	0.0218534	urinary bladder
GO:0030515	snoRNA binding	2	2	inf	0.000635275	0.0218534	urinary bladder
GO:0005201	extracellular matrix structural constituent	3	8	24.35	0.000795289	0.0227983	urinary bladder
GO:0008307	structural constituent of muscle	3	10	17.375	0.0016437	0.0403066	urinary bladder
GO:0015204	urea transmembrane transporter activity	2	3	79.6735	0.00187473	0.0403066	urinary bladder
GO:0003697	single-stranded DNA binding	11	22	14.7302	3.7952e-08	1.19549e-05	thymus
GO:0003684	damaged DNA binding	10	20	14.622	1.65797e-07	2.6113e-05	thymus
GO:0016887	ATP hydrolysis activity	15	68	4.20817	2.9959e-05	0.00314569	thymus
GO:0003723	RNA binding	34	259	2.40898	9.41206e-05	0.0062514	thymus
GO:0017116	single-stranded DNA helicase activity	4	5	56.1203	9.92285e-05	0.0062514	thymus
GO:0003682	chromatin binding	13	60	4.05971	0.000128438	0.00674299	thymus
GO:0017056	structural constituent of nuclear pore	3	3	inf	0.000313004	0.0140852	thymus
GO:0003678	DNA helicase activity	4	8	14.0075	0.00117985	0.0374578	thymus
GO:0000987	cis-regulatory region sequence-specific DNA binding	4	8	14.0075	0.00117985	0.0374578	thymus
GO:0003688	DNA replication origin binding	3	4	41.7761	0.00118914	0.0374578	thymus
GO:0004867	serine-type endopeptidase inhibitor activity	3	7	35.7805	0.000325326	0.0406658	lung
GO:0005096	GTPase activator activity	6	56	6.03158	0.00112697	0.0435709	lung
GO:0002020	protease binding	4	23	10.2158	0.0013216	0.0435709	lung
GO:0008009	chemokine activity	2	3	93.2857	0.00139427	0.0435709	lung
GO:0072542	protein phosphatase activator activity	3	3	inf	0.000103346	0.0112647	amygdala
GO:0010856	adenylate cyclase activator activity	3	3	inf	0.000103346	0.0112647	amygdala
GO:0019855	calcium channel inhibitor activity	3	4	62.2174	0.000399128	0.0290033	amygdala
GO:0050815	phosphoserine residue binding	3	5	31.0924	0.00096348	0.0420077	amygdala
GO:0004683	calmodulin-dependent protein kinase activity	3	5	31.0924	0.00096348	0.0420077	amygdala
GO:0005516	calmodulin binding	6	27	6.061	0.00127685	0.0463923	amygdala
GO:0044325	transmembrane transporter binding	6	28	5.78243	0.00156365	0.0484986	amygdala
GO:0031432	titin binding	3	6	20.7174	0.00186078	0.0484986	amygdala
GO:0031694	alpha-2A adrenergic receptor binding	2	2	inf	0.00222471	0.0484986	amygdala
GO:0019911	structural constituent of myelin sheath	2	2	inf	0.00222471	0.0484986	amygdala
GO:0004111	creatine kinase activity	3	3	inf	2.55499e-05	0.00500777	colon
GO:0051015	actin filament binding	7	43	7	0.000209449	0.020526	colon
GO:0045499	chemorepellent activity	2	2	inf	0.000881911	0.0432136	colon
GO:0030215	semaphorin receptor binding	2	2	inf	0.000881911	0.0432136	colon
GO:0042803	protein homodimerization activity	10	110	3.688	0.00121828	0.0477566	colon
GO:0003735	structural constituent of ribosome	13	16	164.582	5.27052e-18	9.11799e-16	ovary
GO:0003723	RNA binding	27	259	5.37232	2.8925e-09	2.50201e-07	ovary
GO:0051015	actin filament binding	5	43	28.538	6.22825e-06	0.000298956	seminal vesicle
GO:0008307	structural constituent of muscle	3	10	77.2597	3.1683e-05	0.000760393	seminal vesicle
GO:0042803	protein homodimerization activity	4	110	7.10943	0.0056092	0.0419162	seminal vesicle
GO:0046873	metal ion transmembrane transporter activity	1	1	inf	0.00698603	0.0419162	seminal vesicle
GO:0004667	prostaglandin-D synthase activity	1	1	inf	0.00698603	0.0419162	seminal vesicle
GO:0050220	prostaglandin-E synthase activity	1	1	inf	0.00698603	0.0419162	seminal vesicle
GO:0043295	glutathione binding	1	1	inf	0.00698603	0.0419162	seminal vesicle
GO:0043394	proteoglycan binding	1	1	inf	0.00698603	0.0419162	seminal vesicle
GO:0005516	calmodulin binding	2	27	13.1	0.0144012	0.0493754	seminal vesicle
GO:0005178	integrin binding	2	24	14.9091	0.0114604	0.0493754	seminal vesicle
GO:0005385	zinc ion transmembrane transporter activity	1	2	153	0.0139267	0.0493754	seminal vesicle
GO:0099186	structural constituent of postsynapse	1	2	153	0.0139267	0.0493754	seminal vesicle
GO:0033192	calmodulin-dependent protein phosphatase activity	1	2	153	0.0139267	0.0493754	seminal vesicle
GO:0016504	peptidase activator activity	1	2	153	0.0139267	0.0493754	seminal vesicle
GO:0004111	creatine kinase activity	2	3	179.909	0.000409532	0.0333358	rectum
GO:0046965	nuclear retinoid X receptor binding	2	4	89.9091	0.000813068	0.0333358	rectum
GO:0001093	TFIIB-class transcription factor binding	2	2	inf	0.000137518	0.0123766	cervix
GO:0030020	extracellular matrix structural constituent conferring tensile strength	2	4	89.9091	0.000813068	0.024392	cervix
GO:0048407	platelet-derived growth factor binding	2	4	89.9091	0.000813068	0.024392	cervix
GO:0031432	titin binding	4	6	36.4231	0.000110211	0.0134138	basal ganglia
GO:0072542	protein phosphatase activator activity	3	3	inf	0.00015243	0.0134138	basal ganglia
GO:0010856	adenylate cyclase activator activity	3	3	inf	0.00015243	0.0134138	basal ganglia
GO:0019855	calcium channel inhibitor activity	3	4	54.1429	0.000585725	0.0386578	basal ganglia
GO:0008092	cytoskeletal protein binding	4	5	62.6333	6.66483e-05	0.0207276	heart muscle
GO:0034604	pyruvate dehydrogenase (NAD+) activity	3	3	inf	0.00023155	0.036006	heart muscle
GO:0003697	single-stranded DNA binding	7	22	10.813	2.66502e-05	0.0031847	lymph node
GO:0017116	single-stranded DNA helicase activity	4	5	90.0706	1.76014e-05	0.0031847	lymph node
GO:0005164	tumor necrosis factor receptor binding	4	9	17.9765	0.000386385	0.0230865	lymph node
GO:0031996	thioesterase binding	3	4	66.7674	0.000328231	0.0230865	lymph node
GO:0008432	JUN kinase binding	2	3	220.333	0.000282303	0.0225842	vagina
GO:0098641	cadherin binding involved in cell-cell adhesion	2	5	73.3704	0.000929769	0.0247938	vagina
GO:0005544	calcium-dependent phospholipid binding	2	5	73.3704	0.000929769	0.0247938	vagina
GO:0005509	calcium ion binding	4	59	8.76818	0.00230896	0.0420212	vagina
GO:0061629	RNA polymerase II-specific DNA-binding transcription factor binding	3	38	9.82689	0.00574189	0.0420212	vagina
GO:0048306	calcium-dependent protein binding	2	15	16.8462	0.00919455	0.0420212	vagina
GO:0001222	transcription corepressor binding	2	13	19.9293	0.00691248	0.0420212	vagina
GO:0070888	E-box binding	2	11	24.3827	0.00493293	0.0420212	vagina
GO:0035730	S-nitrosoglutathione binding	1	1	inf	0.00998004	0.0420212	vagina
GO:0035731	dinitrosyl-iron complex binding	1	1	inf	0.00998004	0.0420212	vagina
GO:1903763	gap junction channel activity involved in cell communication by electrical coupling	1	1	inf	0.00998004	0.0420212	vagina
GO:0019834	phospholipase A2 inhibitor activity	1	1	inf	0.00998004	0.0420212	vagina
GO:0030284	nuclear estrogen receptor activity	1	1	inf	0.00998004	0.0420212	vagina
GO:0071820	N-box binding	1	1	inf	0.00998004	0.0420212	vagina
GO:0140315	iron ion sequestering activity	1	1	inf	0.00998004	0.0420212	vagina
GO:1903981	enterobactin binding	1	1	inf	0.00998004	0.0420212	vagina
GO:0015254	glycerol channel activity	1	1	inf	0.00998004	0.0420212	vagina
GO:0015098	molybdate ion transmembrane transporter activity	1	1	inf	0.00998004	0.0420212	vagina
GO:0030345	structural constituent of tooth enamel	1	1	inf	0.00998004	0.0420212	vagina
GO:0003723	RNA binding	68	259	2.29892	5.60046e-07	0.000294584	skeletal muscle
GO:0008307	structural constituent of muscle	8	10	23.1293	8.35149e-06	0.00196821	skeletal muscle
GO:0036402	proteasome-activating activity	6	6	inf	1.12255e-05	0.00196821	skeletal muscle
GO:0003743	translation initiation factor activity	8	13	9.23537	0.0001571	0.0165269	skeletal muscle
GO:0031593	polyubiquitin modification-dependent protein binding	7	10	13.4384	0.000131865	0.0165269	skeletal muscle
GO:0004111	creatine kinase activity	3	3	inf	0.000225948	0.00952207	cerebellum
GO:0036408	histone H3K14 acetyltransferase activity	3	3	inf	0.000225948	0.00952207	cerebellum
GO:0043995	histone H4K5 acetyltransferase activity	3	3	inf	0.000225948	0.00952207	cerebellum
GO:0043997	histone H4K12 acetyltransferase activity	3	3	inf	0.000225948	0.00952207	cerebellum
GO:0043996	histone H4K8 acetyltransferase activity	3	3	inf	0.000225948	0.00952207	cerebellum
GO:0072542	protein phosphatase activator activity	3	3	inf	0.000225948	0.00952207	cerebellum
GO:0010856	adenylate cyclase activator activity	3	3	inf	0.000225948	0.00952207	cerebellum
GO:0019855	calcium channel inhibitor activity	3	4	47	0.00086314	0.0318283	cerebellum
GO:0044325	transmembrane transporter binding	7	28	5.34483	0.00110929	0.0363601	cerebellum
GO:0035064	methylated histone binding	4	9	12.6118	0.00133899	0.0395002	cerebellum
GO:0005085	guanyl-nucleotide exchange factor activity	9	45	5.7963	0.00011603	0.0277312	skin
GO:0051015	actin filament binding	5	43	17.0702	4.38287e-05	0.00355012	smooth muscle
GO:0008307	structural constituent of muscle	3	10	49.8403	9.76706e-05	0.00395566	smooth muscle
GO:0005200	structural constituent of cytoskeleton	3	25	15.738	0.00170094	0.0312532	smooth muscle
GO:0005178	integrin binding	3	24	16.4958	0.00150642	0.0312532	smooth muscle
GO:0005518	collagen binding	2	7	43.9778	0.00192921	0.0312532	smooth muscle
GO:0034604	pyruvate dehydrogenase (NAD+) activity	3	3	inf	4.26739e-05	0.00844944	kidney
GO:0046961	proton-transporting ATPase activity, rotational mechanism	3	5	42.5956	0.000405278	0.0401225	kidney
GO:0046933	proton-transporting ATP synthase activity, rotational mechanism	2	2	inf	0.00123816	0.0408594	kidney
GO:0050833	pyruvate transmembrane transporter activity	2	2	inf	0.00123816	0.0408594	kidney
GO:0004739	pyruvate dehydrogenase (acetyl-transferring) activity	2	2	inf	0.00123816	0.0408594	kidney
GO:0031402	sodium ion binding	2	2	inf	0.00123816	0.0408594	kidney
GO:0051015	actin filament binding	6	43	15.7378	1.14114e-05	0.000519219	endometrium
GO:0030020	extracellular matrix structural constituent conferring tensile strength	3	4	257.87	7.69807e-06	0.000519219	endometrium
GO:0005200	structural constituent of cytoskeleton	4	25	16.9437	0.000234428	0.00533323	endometrium
GO:0008307	structural constituent of muscle	3	10	36.7267	0.000219259	0.00533323	endometrium
GO:0048407	platelet-derived growth factor binding	2	4	82.3333	0.000956133	0.0174016	endometrium
GO:0008092	cytoskeletal protein binding	2	5	54.8611	0.00158084	0.0205509	endometrium
GO:0017166	vinculin binding	2	5	54.8611	0.00158084	0.0205509	endometrium
GO:0005178	integrin binding	3	24	12.1553	0.00327705	0.0372764	endometrium
GO:0015035	protein-disulfide reductase activity	5	6	55.9146	2.25725e-05	0.00929989	liver
GO:0003723	RNA binding	62	259	2.99364	7.16229e-10	2.82194e-07	bone marrow
GO:0003697	single-stranded DNA binding	13	22	11.8713	7.55088e-08	1.48752e-05	bone marrow
GO:0034604	pyruvate dehydrogenase (NAD+) activity	3	3	inf	3.57676e-05	0.0067243	parathyroid gland
GO:0050833	pyruvate transmembrane transporter activity	2	2	inf	0.000216741	0.0201569	stomach
GO:0036402	proteasome-activating activity	5	6	58.6306	1.82789e-05	0.00711048	tongue
GO:0017025	TBP-class protein binding	3	7	50.8966	0.000124074	0.0111667	fallopian tube
GO:0017174	glycine N-methyltransferase activity	1	1	inf	0.00898204	0.0239521	prostate
GO:0016594	glycine binding	1	1	inf	0.00898204	0.0239521	prostate
GO:0005542	folic acid binding	1	1	inf	0.00898204	0.0239521	prostate
GO:0015265	urea channel activity	1	1	inf	0.00898204	0.0239521	prostate
GO:0003878	ATP citrate synthase activity	1	1	inf	0.00898204	0.0239521	prostate
GO:0047450	(3R)-hydroxybutanoyl-[acyl-carrier-protein] hydratase activity	1	1	inf	0.00898204	0.0239521	prostate
GO:0016295	myristoyl-[acyl-carrier-protein] hydrolase activity	1	1	inf	0.00898204	0.0239521	prostate
GO:0004312	fatty acid synthase activity	1	1	inf	0.00898204	0.0239521	prostate
GO:0004317	(3R)-hydroxypalmitoyl-[acyl-carrier-protein] dehydratase activity	1	1	inf	0.00898204	0.0239521	prostate
GO:0008693	(3R)-3-hydroxydecanoyl-[acyl-carrier-protein] dehydratase activity	1	1	inf	0.00898204	0.0239521	prostate
GO:0008659	(3R)-hydroxymyristoyl-[acyl-carrier-protein] dehydratase activity	1	1	inf	0.00898204	0.0239521	prostate
GO:0004314	[acyl-carrier-protein] S-malonyltransferase activity	1	1	inf	0.00898204	0.0239521	prostate
GO:0004316	3-oxoacyl-[acyl-carrier-protein] reductase (NADPH) activity	1	1	inf	0.00898204	0.0239521	prostate
GO:0004320	oleoyl-[acyl-carrier-protein] hydrolase activity	1	1	inf	0.00898204	0.0239521	prostate
GO:0031177	phosphopantetheine binding	1	1	inf	0.00898204	0.0239521	prostate
GO:0047117	enoyl-[acyl-carrier-protein] reductase (NADPH, A-specific) activity	1	1	inf	0.00898204	0.0239521	prostate
GO:0047451	(3R)-3-hydroxyoctanoyl-[acyl-carrier-protein] dehydratase activity	1	1	inf	0.00898204	0.0239521	prostate
GO:0016296	palmitoyl-[acyl-carrier-protein] hydrolase activity	1	1	inf	0.00898204	0.0239521	prostate
GO:0004313	[acyl-carrier-protein] S-acetyltransferase activity	1	1	inf	0.00898204	0.0239521	prostate
GO:0004315	3-oxoacyl-[acyl-carrier-protein] synthase activity	1	1	inf	0.00898204	0.0239521	prostate
GO:0004462	lactoylglutathione lyase activity	1	1	inf	0.00898204	0.0239521	prostate
GO:0030527	structural constituent of chromatin	2	18	15.3906	0.0107102	0.0272623	prostate
GO:0008757	S-adenosylmethionine-dependent methyltransferase activity	1	2	116.765	0.0178878	0.0417383	prostate
GO:0033192	calmodulin-dependent protein phosphatase activity	1	2	116.765	0.0178878	0.0417383	prostate
GO:0005516	calmodulin binding	2	27	9.805	0.0234241	0.0482648	prostate
GO:1904047	S-adenosyl-L-methionine binding	1	3	58.3529	0.026718	0.0482648	prostate
GO:0015095	magnesium ion transmembrane transporter activity	1	3	58.3529	0.026718	0.0482648	prostate
GO:0015204	urea transmembrane transporter activity	1	3	58.3529	0.026718	0.0482648	prostate
GO:0005372	water transmembrane transporter activity	1	3	58.3529	0.026718	0.0482648	prostate
GO:0004634	phosphopyruvate hydratase activity	1	3	58.3529	0.026718	0.0482648	prostate
GO:0000146	microfilament motor activity	1	3	58.3529	0.026718	0.0482648	prostate
GO:0017116	single-stranded DNA helicase activity	4	5	85.8427	2.10132e-05	0.00521127	tonsil
GO:0003697	single-stranded DNA binding	6	22	8.1681	0.000347234	0.043057	tonsil
GO:0047409	alkenylglycerophosphoethanolamine hydrolase activity	1	1	inf	0.00648703	0.0497339	gallbladder
GO:0016803	ether hydrolase activity	1	1	inf	0.00648703	0.0497339	gallbladder
GO:0047408	alkenylglycerophosphocholine hydrolase activity	1	1	inf	0.00648703	0.0497339	gallbladder
GO:0030414	peptidase inhibitor activity	1	1	inf	0.00648703	0.0497339	gallbladder
GO:0140315	iron ion sequestering activity	1	1	inf	0.00648703	0.0497339	gallbladder
GO:1903981	enterobactin binding	1	1	inf	0.00648703	0.0497339	gallbladder
